# Supplementary material for: Coexisting genetic kidney disease explains many cases of ‘familial’ IgA nephropathy where the proband has biopsy-confirmed mesangial IgA deposits
Source: Front Med (Lausanne). 2026 Mar 2;12:1647695. doi: 10.3389/fmed.2025.1647695 (PMC12989355; doi:10.3389/fmed.2025.1647695)
Supplement: SUPPLEMENTARY TABLE S1 — Candidate gene lists. [file Table_1.XLSX]

## Sheet: Genetic kidney disease 
From Genomics England panels	Entity type	Gene Symbol	Sources(; separated)	Level4	Level3	Level2	Model_Of_Inheritance	Phenotypes	Omim	Orphanet	HPO	Publications
AP2S1	gene	AP2S1	Expert Review Green;NHS GMS	Renal tubulopathies			MONOALLELIC, autosomal or pseudoautosomal, NOT imprinted	Familial hypocalciuric hypercalcemia type III 600740	602242			23222959			3		2.23			ENSG00000042753	ENSG00000042753	HGNC:565
AQP2	gene	AQP2	NHS GMS;Expert Review Green;Other	Renal tubulopathies			BOTH monoallelic and biallelic, autosomal or pseudoautosomal	Diabetes insipidus, nephrogenic, 125800;Nephrogenic diabetes insipidus	107777			8140421;7524315;9048343;9649557;9302264;9745427;11929850;12050236;15509592			3		2.23			ENSG00000167580	ENSG00000167580	HGNC:634
ATP1A1	gene	ATP1A1	Expert Review Green;NHS GMS	Renal tubulopathies			MONOALLELIC, autosomal or pseudoautosomal, NOT imprinted	Hypomagnesemia, seizures, and mental retardation 2 618314;Charcot-Marie-Tooth disease, axonal, type 2DD, 618036	182310			30388404			3		2.23			ENSG00000163399	ENSG00000163399	HGNC:799
ATP6V0A4	gene	ATP6V0A4	NHS GMS;Expert Review Green;Eligibility statement prior genetic testing;Expert;Radboud University Medical Center, Nijmegen;Illumina TruGenome Clinical Sequencing Services;UKGTN	Renal tubulopathies			BIALLELIC, autosomal or pseudoautosomal	Distal Renal Tubular Acidosis, Recessive;Renal tubular acidosis, distal, autosomal recessive, 602722;Distal renal tubular acidosis;Autosomal recessive distal renal tubular acidosis	605239						3		2.23			ENSG00000105929	ENSG00000105929	HGNC:866
ATP6V1B1	gene	ATP6V1B1	NHS GMS;Expert Review Green;Eligibility statement prior genetic testing;Expert;UKGTN;Illumina TruGenome Clinical Sequencing Services;Radboud University Medical Center, Nijmegen	Renal tubulopathies			BIALLELIC, autosomal or pseudoautosomal	Renal tubular acidosis with deafness, 267300;Distal Renal Tubular Acidosis with Progressive Nerve Deafness;Distal renal tubular acidosis	192132						3		2.23			ENSG00000116039	ENSG00000116039	HGNC:853
AVPR2	gene	AVPR2	NHS GMS;Expert Review Green;Other	Renal tubulopathies			X-LINKED: hemizygous mutation in males, monoallelic mutations in females may cause disease (may be less severe, later onset than males)	Diabetes insipidus, nephrogenic, 304800;Nephrogenic Diabetes Insipidus;Diabetes Insipidus, Nephrogenic, X-Linked;nephrogenic diabetes insipidus (commonest cause, affected females also reported often with a milder and later presentation);Nephrogenic syndrome of inappropriate antidiuresis, 300539	300538			18726898;27565746;27117808;26974133;26828532			3		2.23		Other	ENSG00000126895	ENSG00000126895	HGNC:897
BSND	gene	BSND	NHS GMS;Expert Review Green;Eligibility statement prior genetic testing	Renal tubulopathies			BIALLELIC, autosomal or pseudoautosomal	Hypokalaemic alkalosis with hypercalciuria;Bartter syndrome type 4a;Sensorineural deafness with mild renal dysfunction MIM 602522	606412			11687798			3		2.23			ENSG00000162399	ENSG00000162399	HGNC:16512
CA2	gene	CA2	NHS GMS;Expert Review Green;Expert;UKGTN;Illumina TruGenome Clinical Sequencing Services;Radboud University Medical Center, Nijmegen	Renal tubulopathies			BIALLELIC, autosomal or pseudoautosomal	Osteopetrosis, autosomal recessive 3, with renal tubular acidosis, 259730;Osteopetrosis with Renal Tubular Acidosis	611492			1301935			3		2.23			ENSG00000104267	ENSG00000104267	HGNC:1373
CASR	gene	CASR	Expert Review Green;NHS GMS	Renal tubulopathies			BOTH monoallelic and biallelic, autosomal or pseudoautosomal	Hypocalcemia, autosomal dominant, (with Bartter syndrome), 601198;Hypocalciuric hypercalcemia, type I, 145980;Hyperparathyroidism, neonatal, 239200	601199			7916660;7673400;7726161;8675635;17698911;7874174;7808841;8733126;12191970;15005845;17048213			3		2.23			ENSG00000036828	ENSG00000036828	HGNC:1514
CLCNKB	gene	CLCNKB	NHS GMS;Expert Review Green;Eligibility statement prior genetic testing	Renal tubulopathies			BIALLELIC, autosomal or pseudoautosomal	Hypokalaemic alkalosis with hypomagnesaemia & hypocalciuria;Bartter syndrome, type 3, 607394	602023			9326936			3		2.23			ENSG00000184908	ENSG00000184908	HGNC:2027
CLDN16	gene	CLDN16	Expert Review Green;NHS GMS	Renal tubulopathies			BIALLELIC, autosomal or pseudoautosomal	Hypomagnesemia 3, renal 248250	603959			10390358;10878661;16528408;16501001;26426912			3		2.23			ENSG00000113946	ENSG00000113946	HGNC:2037
CLDN19	gene	CLDN19	Expert Review Green;NHS GMS	Renal tubulopathies			BIALLELIC, autosomal or pseudoautosomal	Hypomagnesemia 5, renal, with ocular involvement, 248190	610036			17033971;22422540;27530400			3		2.23			ENSG00000164007	ENSG00000164007	HGNC:2040
CTNS	gene	CTNS	NHS GMS;Illumina TruGenome Clinical Sequencing Services;Expert Review;Emory Genetics Laboratory;Literature;UKGTN;Radboud University Medical Center, Nijmegen	Renal tubulopathies			BIALLELIC, autosomal or pseudoautosomal	Cystinosis, atypical nephropathic 219800;Cystinosis, late-onset juvenile or adolescent nephropathic 219900;Cystinosis, nephropathic 219800;Cystinosis, ocular nonnephropathic 219750	606272			27604308;9537412;19863563			3		2.23			ENSG00000040531	ENSG00000040531	HGNC:2518
CUL3	gene	CUL3	Expert Review Green;NHS GMS	Renal tubulopathies			MONOALLELIC, autosomal or pseudoautosomal, NOT imprinted	Pseudohypoaldosteronism, type IIE, 214496	603136			22266938			3		2.23			ENSG00000036257	ENSG00000036257	HGNC:2553
CYP24A1	gene	CYP24A1	Expert Review Green;NHS GMS	Renal tubulopathies			BIALLELIC, autosomal or pseudoautosomal	Hypercalcemia, infantile, 1 143880	126065			21675912;22047572			3		2.23			ENSG00000019186	ENSG00000019186	HGNC:2602
FAH	gene	FAH	Radboud University Medical Center, Nijmegen;Literature;Illumina TruGenome Clinical Sequencing Services;UKGTN;Emory Genetics Laboratory;Expert Review	Renal tubulopathies			BIALLELIC, autosomal or pseudoautosomal	Tyrosinemia, type I 276700	613871			8723690;7550234;27604308			3		2.23			ENSG00000103876	ENSG00000103876	HGNC:3579
GATM	gene	GATM	Expert Review Green;NHS GMS	Renal tubulopathies			MONOALLELIC, autosomal or pseudoautosomal, NOT imprinted	Renal fanconi syndrome and kidney failure (no MIM number);Cerebral creatine deficiency syndrome 3, 612718 (AR)	602360			29654216			3		2.23		Loss-of-function variants (as defined in pop up message) DO NOT cause this phenotype - please provide details in the comments	ENSG00000171766	ENSG00000171766	HGNC:4175
GNA11	gene	GNA11	Expert Review Green;NHS GMS	Renal tubulopathies			MONOALLELIC, autosomal or pseudoautosomal, NOT imprinted	Hypocalcemia, autosomal dominant 2 615361	139313			23802536;24823460;23802516			3		2.23			ENSG00000088256	ENSG00000088256	HGNC:4379
HNF1B	gene	HNF1B	Expert Review Green;NHS GMS	Renal tubulopathies			MONOALLELIC, autosomal or pseudoautosomal, NOT imprinted	Renal cysts and diabetes syndrome, 137920;Diabetes mellitus, noninsulin-dependent, 125853	189907			19389850			3		2.23			ENSG00000275410	ENSG00000108753	HGNC:11630
KCNJ1	gene	KCNJ1	NHS GMS;Expert Review Green;Eligibility statement prior genetic testing	Renal tubulopathies			BIALLELIC, autosomal or pseudoautosomal	Hypokalaemic alkalosis with hypercalciuria;Type 2 Bartter syndrome;often initial transient hyperkalemia;Bartter syndrome, type 2, 241200	600359						3		2.23			ENSG00000151704	ENSG00000151704	HGNC:6255
KCNJ10	gene	KCNJ10	Expert Review Green;NHS GMS	Renal tubulopathies			BIALLELIC, autosomal or pseudoautosomal	SESAME/EAST syndrome, 612780	602208			19289823;20807765;20651251;21849804			3		2.23			ENSG00000177807	ENSG00000177807	HGNC:6256
KLHL3	gene	KLHL3	Expert Review Green;NHS GMS	Renal tubulopathies			BOTH monoallelic and biallelic, autosomal or pseudoautosomal	Pseudohypoaldosteronism, type IID, 614495	605775			22266938;22406640			3		2.23			ENSG00000146021	ENSG00000146021	HGNC:6354
MAGED2	gene	MAGED2	Expert Review Green;NHS GMS	Renal tubulopathies			X-LINKED: hemizygous mutation in males, biallelic mutations in females	Bartter syndrome, type 5, antenatal, transient, 300971	300470			27120771			3		2.23			ENSG00000102316	ENSG00000102316	HGNC:16353
NR3C2	gene	NR3C2	Expert Review Green;NHS GMS	Renal tubulopathies			MONOALLELIC, autosomal or pseudoautosomal, NOT imprinted	Pseudohypoaldosteronism type I, autosomal dominant, 177735;Hypertension, early-onset, autosomal dominant, with exacerbation in pregnancy, 605115 no inheritance pattern	600983			9662404;12788847;16972228;16954160;12483305			3		2.23			ENSG00000151623	ENSG00000151623	HGNC:7979
REN	gene	REN	Expert Review Green;NHS GMS	Renal tubulopathies			BOTH monoallelic and biallelic, autosomal or pseudoautosomal	Hyperuricemic nephropathy, familial juvenile 2, 613092;Renal tubular dysgenesis 267430 AR	179820			22095942;16116425;21036942;17555949;19664745			3		2.23			ENSG00000143839	ENSG00000143839	HGNC:9958
SCNN1A	gene	SCNN1A	Expert Review Green;NHS GMS	Renal tubulopathies			BIALLELIC, autosomal or pseudoautosomal	Pseudohypoaldosteronism, type I, 264350;?Liddle syndrom 3, 618126;Bronchiectasis with or without elevated sweat chloride 2 613021	600228			8589714;10586178			3		2.23			ENSG00000111319	ENSG00000111319	HGNC:10599
SCNN1B	gene	SCNN1B	Expert Review Green;NHS GMS;Eligibility statement prior genetic testing	Renal tubulopathies			BOTH monoallelic and biallelic, autosomal or pseudoautosomal	Pseudohypoaldosteronism, type I, 264350	600760			8589714;26807262;31301676;31018202			3		2.23			ENSG00000168447	ENSG00000168447	HGNC:10600
SCNN1G	gene	SCNN1G	Expert Review Green;NHS GMS	Renal tubulopathies			BOTH monoallelic and biallelic, autosomal or pseudoautosomal	Pseudohypoaldosteronism, type I, 264350	600761			8640238;29582446;7550319;12473862;17634077			3		2.23			ENSG00000166828	ENSG00000166828	HGNC:10602
SLC12A1	gene	SLC12A1	NHS GMS;Expert Review Green;Eligibility statement prior genetic testing	Renal tubulopathies			BIALLELIC, autosomal or pseudoautosomal	Type 1 Bartter syndrome: infantile onset, pregnancy noted for polyhydramnios. Hyperprostagladinuria. Hypokalaemia and metabolic alkalosis +/- nephrocalcinosis;Bartter syndrome, type 1, 601678	600839			8640224			3		2.23			ENSG00000074803	ENSG00000074803	HGNC:10910
SLC12A3	gene	SLC12A3	NHS GMS;Expert Review Green;Eligibility statement prior genetic testing	Renal tubulopathies			BIALLELIC, autosomal or pseudoautosomal	Hypokalaemic alkalosis with hypomagnesaemia & hypocalciuria;Gitelman syndrome, 263800	600968						3		2.23			ENSG00000070915	ENSG00000070915	HGNC:10912
SLC22A12	gene	SLC22A12	Expert Review Green;NHS GMS	Renal tubulopathies			BIALLELIC, autosomal or pseudoautosomal	Hypouricemia, renal, 220150	607096			18492088			3		2.23			ENSG00000197891	ENSG00000197891	HGNC:17989
SLC2A9	gene	SLC2A9	Expert Review Green;NHS GMS	Renal tubulopathies			BOTH monoallelic and biallelic, autosomal or pseudoautosomal	Hypouricemia, renal, 2, 612076;{Uric acid concentration, serum, QTL 2}, 612076	606142			19026395;19926891;21810765			3		2.23			ENSG00000109667	ENSG00000109667	HGNC:13446
SLC4A1	gene	SLC4A1	NHS GMS;Expert Review Green;Eligibility statement prior genetic testing;Expert;Radboud University Medical Center, Nijmegen;Illumina TruGenome Clinical Sequencing Services;UKGTN	Renal tubulopathies			BOTH monoallelic and biallelic, autosomal or pseudoautosomal	Distal Renal Tubular Acidosis, Dominant;Ovalocytosis;Distal renal tubular acidosis;Renal tubular acidosis, distal, AD,179800;Renal tubular acidosis, distal, AR, 611590;Cryohydrocytosis, 185020;Ovalocystois, SA type 166900;Spherocytoisis type 4, 612653;various blood group associations.	109270			9312167;9600966			3		2.23			ENSG00000004939	ENSG00000004939	HGNC:11027
SLC4A4	gene	SLC4A4	NHS GMS;Expert Review Green;Expert;Illumina TruGenome Clinical Sequencing Services;Radboud University Medical Center, Nijmegen	Renal tubulopathies			BIALLELIC, autosomal or pseudoautosomal	Renal tubular acidosis, proximal, with ocular abnormalities, 604278;Proximal Renal Tubular Acidosis with Ocular Abnormalities;Proximal Renal Tubular Acidosis with Ocular Abnormalities (recessive).	603345			10545938			3		2.23			ENSG00000080493	ENSG00000080493	HGNC:11030
TRPM6	gene	TRPM6	Expert Review Green;NHS GMS;Expert list	Renal tubulopathies			BIALLELIC, autosomal or pseudoautosomal	Hypomagnesemia 1, intestinal, 602014	607009			12032568;12032570;23942199			3		2.23			ENSG00000119121	ENSG00000119121	HGNC:17995
UMOD	gene	UMOD	Expert Review Green;NHS GMS	Renal tubulopathies			MONOALLELIC, autosomal or pseudoautosomal, NOT imprinted	Hyperuricemic nephropathy, familial juvenile 1, 162000;Glomerulocystic kidney disease with hyperuricemia and isosthenuria, 609886;Medullary cystic kidney disease 2, 603860	191845			12471200;12629136;14570709;14569098;16883323;20172860;15983957			3		2.23			ENSG00000169344	ENSG00000169344	HGNC:12559
WNK4	gene	WNK4	Expert Review Green;NHS GMS	Renal tubulopathies			MONOALLELIC, autosomal or pseudoautosomal, NOT imprinted	Pseudohypoaldosteronism, type IIB, 614491	601844			11498583			3		2.23			ENSG00000126562	ENSG00000126562	HGNC:14544
CLCNKA	gene	CLCNKA	Expert Review Amber;NHS GMS	Renal tubulopathies			BIALLELIC, autosomal or pseudoautosomal	Bartter syndrome, type 4b, digenic 613090	602024			18310267			2		2.23			ENSG00000186510	ENSG00000186510	HGNC:2026
CLDN10	gene	CLDN10	Expert Review Amber;NHS GMS	Renal tubulopathies			BIALLELIC, autosomal or pseudoautosomal	Hypokalemic-alkalotic salt-losing tubulopathy (no OMIM number);HELIX syndrome, 617671	617579			19307729;31671507			2		2.23			ENSG00000134873	ENSG00000134873	HGNC:2033
EHHADH	gene	EHHADH	Expert Review Amber;NHS GMS;Expert	Renal tubulopathies			MONOALLELIC, autosomal or pseudoautosomal, NOT imprinted	metabolic acidosis, glucosuria, phosphaturia, aminoaciduria, and proteinuria;?Fanconi renotubular syndrome 3, 605615	607037			24401050;27160910			2		2.23		Other - please provide details in the comments	ENSG00000113790	ENSG00000113790	HGNC:3247
FOXI1	gene	FOXI1	NHS GMS;Expert Review Amber;Literature;Expert Review	Renal tubulopathies			BIALLELIC, autosomal or pseudoautosomal	deafness;renal tubular acidosis;Early onset sensorinerual deafness and distal renal tubular acidosis (no OMIM number);Enlarged vestibular aqueducts, 6007910	601093			29242249			2		2.23			ENSG00000168269	ENSG00000168269	HGNC:3815
FXYD2	gene	FXYD2	Expert Review Amber;NHS GMS	Renal tubulopathies			MONOALLELIC, autosomal or pseudoautosomal, NOT imprinted	Hypomagnesemia 2, renal, 154020	601814			11062458;25765846			2		2.23			ENSG00000137731	ENSG00000137731	HGNC:4026
GNAS	gene	GNAS	Expert Review Amber;NHS GMS	Renal tubulopathies			MONOALLELIC, autosomal or pseudoautosomal, paternally imprinted (maternal allele expressed)	Unexplained hyponatremia in infancy, severe early-onset gonadotrophin-independent precocious puberty and skeletal abnormalities.	139320			30312418			2		2.23			ENSG00000087460	ENSG00000087460	HGNC:4392
HNF4A	gene	HNF4A	Expert Review Amber;Expert list	Renal tubulopathies			MONOALLELIC, autosomal or pseudoautosomal, NOT imprinted	Fanconi renotubular syndrome 4, with maturity-onset diabetes of the young, MIM#616026	600281			22802087;24285859;30005691;28458902;31875549			2		2.23			ENSG00000101076	ENSG00000101076	HGNC:5024
SARS2	gene	SARS2	Expert Review Amber;Literature	Renal tubulopathies			BIALLELIC, autosomal or pseudoautosomal	Hyperuricemia, pulmonary hypertension, renal failure, and alkalosis 613845;Progressive Spastic Paresis	612804			21255763;24034276;27279129			2		2.23			ENSG00000104835	ENSG00000104835	HGNC:17697
SLC2A2	gene	SLC2A2	Expert Review Amber;Expert list	Renal tubulopathies			BIALLELIC, autosomal or pseudoautosomal	Fanconi-Bickel syndrome, MIM# 227810	138160			32150856;24175243;24912437			2		2.23			ENSG00000163581	ENSG00000163581	HGNC:11006
SLC5A2	gene	SLC5A2	Expert Review Amber;NHS GMS	Renal tubulopathies			BOTH monoallelic and biallelic, autosomal or pseudoautosomal	Renal glucosuria, 233100	182381			12436245;21165652;26376857			2		2.23			ENSG00000140675	ENSG00000140675	HGNC:11037
VIPAS39	gene	VIPAS39	Expert Review Amber;Expert Review	Renal tubulopathies			BIALLELIC, autosomal or pseudoautosomal	Arthrogryposis, renal dysfunction, and cholestasis 2 #613404	613401			20190753			2		2.23			ENSG00000151445	ENSG00000151445	HGNC:20347
VPS33B	gene	VPS33B	Expert Review Amber;Literature	Renal tubulopathies			BIALLELIC, autosomal or pseudoautosomal	Arthrogryposis, renal dysfunction, and cholestasis 1 #208085	608552			8151641;16155421;16896922			2		2.23			ENSG00000184056	ENSG00000184056	HGNC:12712
WDR72	gene	WDR72	Expert Review Amber;Literature	Renal tubulopathies			BIALLELIC, autosomal or pseudoautosomal	distal RTA;hereditary distal renal tubular acidosis	613214			30028003			2		2.23			ENSG00000166415	ENSG00000166415	HGNC:26790
WNK1	gene	WNK1	Expert Review Amber;NHS GMS	Renal tubulopathies			MONOALLELIC, autosomal or pseudoautosomal, NOT imprinted	Pseudohypoaldosteronism, type IIC, 614492	605232			11498583			2		2.23			ENSG00000060237	ENSG00000060237	HGNC:14540
ABCG2	gene	ABCG2	NHS GMS	Renal tubulopathies			Unknown	Serum uric acid concentration and susceptibility to gout, 138900	603756						1		2.23			ENSG00000118777	ENSG00000118777	HGNC:74
CLCN5	gene	CLCN5	Expert Review Red;NHS GMS	Renal tubulopathies			X-LINKED: hemizygous mutation in males, monoallelic mutations in females may cause disease (may be less severe, later onset than males)	Dent disease, 300009. Hypophosphatemic rickets, 300554. Nephrolithiasis, type I, 310468. Proteinuria, low molecular weight, with hypercalciuric nephrocalcinosis, 308990	300008						1		2.23			ENSG00000171365	ENSG00000171365	HGNC:2023
EGF	gene	EGF	NHS GMS	Renal tubulopathies				Hypomagnesemia 4, renal, 611718	131530			17671655			1		2.23			ENSG00000138798	ENSG00000138798	HGNC:3229
KCNA1	gene	KCNA1	NHS GMS	Renal tubulopathies				Autosomal dominant hypomagnesemia;Episodic ataxia/myokymia syndrome,160120	176260			19307729			1		2.23			ENSG00000111262	ENSG00000111262	HGNC:6218
OCRL	gene	OCRL	Expert Review Red;NHS GMS	Renal tubulopathies			X-LINKED: hemizygous mutation in males, biallelic mutations in females	Dent disease 2, 300555. Lowe syndrome, 309000	300535			10364518			1		2.23			ENSG00000122126	ENSG00000122126	HGNC:8108
SLC34A1	gene	SLC34A1	Expert Review Red;NHS GMS	Renal tubulopathies			BOTH monoallelic and biallelic, autosomal or pseudoautosomal	Hypercalcemia, infantile, 2, MIM 616963;Nephrolithiasis/osteoporosis, hypophosphatemic, 1, 612286;?Fanconi renotubular syndrome 2 613388	182309			12324554;20335586			1		2.23			ENSG00000131183	ENSG00000131183	HGNC:11019
SLC34A3	gene	SLC34A3	Expert Review Red;NHS GMS	Renal tubulopathies			BIALLELIC, autosomal or pseudoautosomal	Hypophosphatemic rickets with hypercalciuria, 241530	609826			16358214;16358215;16849419			1		2.23			ENSG00000198569	ENSG00000198569	HGNC:20305
SLC9A3R1	gene	SLC9A3R1	Expert Review Red;NHS GMS	Renal tubulopathies			MONOALLELIC, autosomal or pseudoautosomal, NOT imprinted	Nephrolithiasis/osteoporosis, hypophosphatemic, 2, 612287	604990			18784102;25296721;19073985			1		2.23			ENSG00000109062	ENSG00000109062	HGNC:11075
XPR1	gene	XPR1	Expert Review Red;Expert Review;Literature	Renal tubulopathies			Unknown	Fanconi syndrome;hypophosphatamia	605237			27799484			1		2.23		Other	ENSG00000143324	ENSG00000143324	HGNC:12827
COL4A1	gene	COL4A1	NHS GMS;Expert Review Green;Expert Review	Haematuria			MONOALLELIC, autosomal or pseudoautosomal, NOT imprinted	Exophytic renal cysts;raised creatinine kinase;tortuous retinal vessels;intracranial anuerysms;haematuria;Angiopathy, hereditary, with nephropathy, aneurysms, and muscle cramps 611773;HANAC	120130			18160688;20818663;27190376;26839400;26260163;28717939;19238787			3		2.4			ENSG00000187498	ENSG00000187498	HGNC:2202
COL4A3	gene	COL4A3	NHS GMS;Expert Review Green;Eligibility statement prior genetic testing;UKGTN;Illumina TruGenome Clinical Sequencing Services;Radboud University Medical Center, Nijmegen	Haematuria			BOTH monoallelic and biallelic (but BIALLELIC mutations cause a more SEVERE disease form), autosomal or pseudoautosomal	Alport syndrome, autosomal recessive, 203780;Hematuria, benign familial, 141200;Alport syndrome, autosomal dominant, 104200;Alport Syndrome;Hematuria, Benign Familial;Alport Syndrome, X-Linked;Alport Syndrome, Autosomal Recessive;Alport Syndrome, Autosomal Dominant;thin glomerular basement membrane nephropathy or Alport syndrome;Alport syndrome, autosomal dominant;Alport syndrome, autosomal reces…	120070			17942953;30506145;29987460;24052634			3		2.4		Other - please provide details in the comments	ENSG00000169031	ENSG00000169031	HGNC:2204
COL4A4	gene	COL4A4	NHS GMS;Expert Review Green;Eligibility statement prior genetic testing;UKGTN;Illumina TruGenome Clinical Sequencing Services;Radboud University Medical Center, Nijmegen	Haematuria			BOTH monoallelic and biallelic (but BIALLELIC mutations cause a more SEVERE disease form), autosomal or pseudoautosomal	Alport syndrome, autosomal recessive, 203780;Hematuria,familial benign;Alport Syndrome;Hematuria, Benign Familial;Alport Syndrome, X-Linked;Alport Syndrome, Autosomal Recessive;Alport Syndrome, Autosomal Dominant;thin glomerular basement membrane nephropathy or Alport syndrome;Alport syndrome, autosomal recessive;(originally on Alport syndrome gene panel)	120131			17942953;30506145;29987460;24052634			3		2.4		Other - please provide details in the comments	ENSG00000081052	ENSG00000081052	HGNC:2206
COL4A5	gene	COL4A5	NHS GMS;Expert Review Green;Eligibility statement prior genetic testing;UKGTN;Radboud University Medical Center, Nijmegen	Haematuria			X-LINKED: hemizygous mutation in males, monoallelic mutations in females may cause disease (may be less severe, later onset than males)	diffuse leiomyomatosis with Alport syndrome = contiguous gene syndrome with COL4A6;Alport syndrome, 301050;Hematuria, Benign Familial;Alport Syndrome, X-Linked;Alport Syndrome, Autosomal Recessive;Alport Syndrome, Autosomal Dominant;thin glomerular basement membrane nephropathy or Alport syndrome;Alport syndrome;(originally on Alport syndrome gene panel)	303630			14514738			3		2.4		Other - please provide details in the comments	ENSG00000188153	ENSG00000188153	HGNC:2207
MYH9	gene	MYH9	NHS GMS;Expert Review Green;Eligibility statement prior genetic testing	Haematuria			MONOALLELIC, autosomal or pseudoautosomal, NOT imprinted	Macrothrombocytopaenia;leukocyte inclusion bodies;sensorineural deafness;proteinuria;haematuria;cataracts;renal failure;Epstein syndrome, 153650;Fechtner syndrome, 153640	160775			10973259;12792306;22627578			3		2.4			ENSG00000100345	ENSG00000100345	HGNC:7579
CFHR5	gene	CFHR5	Expert Review Amber;NHS GMS;Expert Review;Literature	Haematuria			MONOALLELIC, autosomal or pseudoautosomal, NOT imprinted	Haematuria;C3 glomerulopathy;kidney failure;macroscopic haematuria;Nephropathy due to CFHR5 deficiency #614809	608593			20800271;24067434;23402027			2		2.4		Other - please provide details in the comments	ENSG00000134389	ENSG00000134389	HGNC:24668
COL4A6	gene	COL4A6	NHS GMS;Expert Review Red;Radboud University Medical Center, Nijmegen	Haematuria				diffuse leiomyomatosis with Alport syndrome = contiguous gene with COL4A5;Leiomyomatosis, diffuse, with Alport syndrome, 308940 (4);diffuse leiomyomatosis with Alport syndrome = contiguous gene with COL4A5 Leiomyomatosis, diffuse, with Alport syndrome, 308940 (4);(originally on Alport syndrome gene panel)	303631						1		2.4			ENSG00000197565	ENSG00000197565	HGNC:2208
NPHS2	gene	NPHS2	NHS GMS;Expert Review Red;UKGTN	Haematuria				Hematuria, Benign Familial;Alport Syndrome, X-Linked;Alport Syndrome, Autosomal Recessive;Alport Syndrome, Autosomal Dominant;Nephrotic Syndrome, Type 2;?Modifier of COL4A variants	604766			26138234			1		2.4			ENSG00000116218	ENSG00000116218	HGNC:13394
C3	gene	C3	Expert list;Expert Review Green;NHS GMS	Membranoproliferative glomerulonephritis	Syndromes with prominent renal abnormalities	Renal and urinary tract disorders	MONOALLELIC, autosomal or pseudoautosomal, imprinted status unknown	Hemolytic uremic syndrome, atypical, susceptibility to, 5, OMIM:612925;C3 glomerulopathy;C3G				24172683;20852386;18796626;21902819;26471127		FALSE	3	50;25;25	2.26	FALSE	Loss-of-function variants (as defined in pop up message) DO NOT cause this phenotype - please provide details in the comments	ENSG00000125730	ENSG00000125730	HGNC:1318
CFB	gene	CFB	Expert list;Expert Review Green;NHS GMS	Membranoproliferative glomerulonephritis	Syndromes with prominent renal abnormalities	Renal and urinary tract disorders	MONOALLELIC, autosomal or pseudoautosomal, imprinted status unknown	Haemolytic uraemic syndrome;aHUS;Hemolytic uremic syndrome, atypical, susceptibility to, 4, 612924;C3 glomerulopathy;C3G;Immune complex MPGN;IC-MPGN;MPGN;Membranoproliferative glomerulonephritis				25758434;17182750;21902819;26283675		FALSE	3	20;40;40	2.26	FALSE	Loss-of-function variants (as defined in pop up message) DO NOT cause this phenotype - please provide details in the comments	ENSG00000243649	ENSG00000243649	HGNC:1037
CFH	gene	CFH	Expert list;Expert Review Green;NHS GMS	Membranoproliferative glomerulonephritis	Syndromes with prominent renal abnormalities	Renal and urinary tract disorders	BOTH monoallelic and biallelic, autosomal or pseudoautosomal	C3 glomerulopathy;C3G; Immune complex MPGN;IC-MPGN;Hemolytic uremic syndrome, atypical, susceptibility to, 1, 235400; Dense Deposit Disease; Membranoproliferative Glomerulonephritis Type II;Immune-complex-mediated MPGN				24172683;16612335;24722444;27458560;9312129		FALSE	3	75;25;0	2.26	FALSE		ENSG00000000971	ENSG00000000971	HGNC:4883
CFHR1	gene	CFHR1	Expert list;Expert Review Green	Membranoproliferative glomerulonephritis	Syndromes with prominent renal abnormalities	Renal and urinary tract disorders	BOTH monoallelic and biallelic, autosomal or pseudoautosomal	C3 glomerulopathy;C3G; Immune complex MPGN;IC-MPGN; Hemolytic uremic syndrome, atypical, susceptibility to, 235400;Immune-complex-mediated MPGN				24172683;23728178;24334459;20800271;27458560		FALSE	3	100;0;0	2.26	FALSE		ENSG00000244414	ENSG00000244414	HGNC:4888
CFHR2	gene	CFHR2	Expert list;Expert Review Green	Membranoproliferative glomerulonephritis	Syndromes with prominent renal abnormalities	Renal and urinary tract disorders	BOTH monoallelic and biallelic, autosomal or pseudoautosomal	C3 glomerulopathy;C3G; Immune complex MPGN;IC-MPGN;Immune-complex-mediated MPGN				24172683;24334459;23728178;20800271; 22456601;27458560		FALSE	3	100;0;0	2.26	FALSE		ENSG00000080910	ENSG00000080910	HGNC:4890
CFHR5	gene	CFHR5	Expert list;Expert Review Green	Membranoproliferative glomerulonephritis	Syndromes with prominent renal abnormalities	Renal and urinary tract disorders	BOTH monoallelic and biallelic, autosomal or pseudoautosomal	C3 glomerulopathy;C3G;Immune complex MPGN;IC-MPGN;Nephropathy due to CFHR5 deficiency, OMIM:614809;Immune-complex-mediated MPGN;CFHR5 nephropathy;Haematuria;Chronic Kidney Disease;Proteinuria;End stage renal disease				24172683;20800271;24067434;23728178;27458560;21566112;32928961;22503529;30844074;28729035;27490940;28729035;27490940;33753502;30197990		FALSE	3	100;0;0	2.26	FALSE	Loss-of-function variants (as defined in pop up message) DO NOT cause this phenotype - please provide details in the comments	ENSG00000134389	ENSG00000134389	HGNC:24668
CFI	gene	CFI	Expert list;Expert Review Green;NHS GMS	Membranoproliferative glomerulonephritis	Syndromes with prominent renal abnormalities	Renal and urinary tract disorders	BOTH monoallelic and biallelic, autosomal or pseudoautosomal	C3 glomerulopathy; C3G; Immune complex MPGN; IC-MPGN; Immune-complex-mediated MPGN;Hemolytic uremic syndrome, atypical, susceptibility to, 3,612923				24172683;18371543;22456601;27458560		FALSE	3	50;0;50	2.26	FALSE		ENSG00000205403	ENSG00000205403	HGNC:5394
DGKE	gene	DGKE	Expert list;Expert Review Green;NHS GMS	Membranoproliferative glomerulonephritis	Syndromes with prominent renal abnormalities	Renal and urinary tract disorders	BOTH monoallelic and biallelic, autosomal or pseudoautosomal	Haemolytic uraemic syndrome; aHUS; Hemolytic uremic syndrome, atypical, susceptibility to, 7, 615008; Nephrotic syndrome, type 7, 615008;C3 glomerulopathy; C3G; Immune complex MPGN; IC-MPGN				23274426;23542698;21902819;28526779		FALSE	3	33;33;33	2.26	TRUE		ENSG00000153933	ENSG00000153933	HGNC:2852
CD46	gene	CD46	Expert list;Expert Review Red	Membranoproliferative glomerulonephritis	Syndromes with prominent renal abnormalities	Renal and urinary tract disorders	BOTH monoallelic and biallelic, autosomal or pseudoautosomal	Haemolytic uraemic syndrome; aHUS; Hemolytic uremic syndrome, atypical, susceptibility to, 2, 612922; C3 glomerulopathy; C3G; Immune complex MPGN; IC-MPGN				24172683;22456601;14615110; 21902819		FALSE	1	0;0;100	2.26	FALSE		ENSG00000117335	ENSG00000117335	HGNC:6953
ACTN4	gene	ACTN4	NHS GMS;Expert Review Green;Eligibility statement prior genetic testing	Proteinuric renal disease			MONOALLELIC, autosomal or pseudoautosomal, NOT imprinted	Glomerulosclerosis, focal segmental, 1 603278	604638			10700177;26301083;16251236;29043128			3		2.32		Other - please provide details in the comments	ENSG00000130402	ENSG00000130402	HGNC:166
ARHGDIA	gene	ARHGDIA	NHS GMS;Expert Review Green;Eligibility statement prior genetic testing	Proteinuric renal disease			BIALLELIC, autosomal or pseudoautosomal	Nephrotic syndrome, type 8 #615224	601925			23434736;23867502;30295827			3		2.32			ENSG00000141522	ENSG00000141522	HGNC:678
CLCN5	gene	CLCN5	NHS GMS;Expert Review Green;Radboud University Medical Center, Nijmegen	Proteinuric renal disease			X-LINKED: hemizygous mutation in males, monoallelic mutations in females may cause disease (may be less severe, later onset than males)	Dent disease, 300009;Nephrolithiasis, type I, 310468;Hypophosphatemic rickets, 300554;Proteinuria, low molecular weight, with hypercalciuric nephrocalcinosis, 308990	300008			27757584;25907713;23886564			3		2.32			ENSG00000171365	ENSG00000171365	HGNC:2023
COL4A3	gene	COL4A3	NHS GMS;Expert Review Green;Eligibility statement prior genetic testing	Proteinuric renal disease			BOTH monoallelic and biallelic (but BIALLELIC mutations cause a more SEVERE disease form), autosomal or pseudoautosomal	Alport syndrome, autosomal dominant #104200;Alport syndrome, autosomal recessive #203780;Hematuria, benign familial #141200	120070			30506145;29987460;24052634			3		2.32			ENSG00000169031	ENSG00000169031	HGNC:2204
COL4A4	gene	COL4A4	NHS GMS;Expert Review Green;Eligibility statement prior genetic testing	Proteinuric renal disease			BOTH monoallelic and biallelic (but BIALLELIC mutations cause a more SEVERE disease form), autosomal or pseudoautosomal		120131			30506145;29987460;24052634			3		2.32			ENSG00000081052	ENSG00000081052	HGNC:2206
COL4A5	gene	COL4A5	NHS GMS;Expert Review Green;Eligibility statement prior genetic testing	Proteinuric renal disease			X-LINKED: hemizygous mutation in males, monoallelic mutations in females may cause disease (may be less severe, later onset than males)	Alports;Familial benign haematuria;Alport syndrome;proteinuria;haematuria;FSGS	303630			29987460;29270492			3		2.32			ENSG00000188153	ENSG00000188153	HGNC:2207
COQ2	gene	COQ2	NHS GMS;Expert Review Green;Eligibility statement prior genetic testing	Proteinuric renal disease			BIALLELIC, autosomal or pseudoautosomal	Coenzyme Q10 deficiency, primary, 1 #607426	609825			17855635;29637272;30180404			3		2.32			ENSG00000173085	ENSG00000173085	HGNC:25223
COQ6	gene	COQ6	NHS GMS;Expert Review Green;Eligibility statement prior genetic testing	Proteinuric renal disease			BIALLELIC, autosomal or pseudoautosomal	Coenzyme Q10 deficiency, primary, 6 #614650	614647			21540551			3		2.32			ENSG00000119723	ENSG00000119723	HGNC:20233
COQ8B	gene	COQ8B	Expert Review Green;NHS GMS	Proteinuric renal disease			BIALLELIC, autosomal or pseudoautosomal	Nephrotic syndrome, type 9 #615573	615567			24270420			3		2.32			ENSG00000123815	ENSG00000123815	HGNC:19041
CRB2	gene	CRB2	Expert Review Green;NHS GMS;Literature	Proteinuric renal disease			BIALLELIC, autosomal or pseudoautosomal	steroid resistant nephrotic syndrome;Focal segmental glomerulosclerosis 9 #616220;Ventriculomegaly with cystic kidney disease #219730	609720			25557779;27942854;29473663			3		2.32			ENSG00000148204	ENSG00000148204	HGNC:18688
CUBN	gene	CUBN	NHS GMS;Expert Review Green;Expert;Illumina TruGenome Clinical Sequencing Services;Radboud University Medical Center, Nijmegen	Proteinuric renal disease			BIALLELIC, autosomal or pseudoautosomal	Megaloblastic anemia-1, Finnish type, 261100;Megaloblastic Anemia;(originally on the Imerslund-Grasbeck syndrome gene panel)	602997			21903995;22574174			3		2.32			ENSG00000107611	ENSG00000107611	HGNC:2548
DLC1	gene	DLC1	Expert Review Green;NHS GMS	Proteinuric renal disease			BIALLELIC, autosomal or pseudoautosomal	Childhood and adult SSNS and SRNS	604258			29773874			3		2.32			ENSG00000164741	ENSG00000164741	HGNC:2897
EMP2	gene	EMP2	Expert Review Green;NHS GMS;Literature	Proteinuric renal disease			BIALLELIC, autosomal or pseudoautosomal	steroid sensitive nephrotic syndrome;Nephrotic syndrome, type 10 #615861	602334			24814193			3		2.32			ENSG00000213853	ENSG00000213853	HGNC:3334
FAT1	gene	FAT1	Expert Review Green;NHS GMS	Proteinuric renal disease			BIALLELIC, autosomal or pseudoautosomal	Glomerulotubular nephropathy	600976			26905694			3		2.32			ENSG00000083857	ENSG00000083857	HGNC:3595
INF2	gene	INF2	NHS GMS;Expert Review Green;Eligibility statement prior genetic testing	Proteinuric renal disease			MONOALLELIC, autosomal or pseudoautosomal, NOT imprinted	Glomerulosclerosis, focal segmental, 5 #613237;Adult onset nephrotic syndrome (+CMT);FSGS;proteinuria;renal failure	610982			20023659;25165188			3		2.32		Loss-of-function variants (as defined in pop up message) DO NOT cause this phenotype - please provide details in the comments	ENSG00000203485	ENSG00000203485	HGNC:23791
ITGA3	gene	ITGA3	NHS GMS;Expert Review Green;Eligibility statement prior genetic testing	Proteinuric renal disease			BIALLELIC, autosomal or pseudoautosomal	Interstitial lung disease, nephrotic syndrome, and epidermolysis bullosa, congenital #614748	605025						3		2.32			ENSG00000005884	ENSG00000005884	HGNC:6139
ITSN1	gene	ITSN1	Expert Review Green;NHS GMS	Proteinuric renal disease			BIALLELIC, autosomal or pseudoautosomal	Early childhood SSNS	602442			29773874			3		2.32			ENSG00000205726	ENSG00000205726	HGNC:6183
LAGE3	gene	LAGE3	Expert Review Green;NHS GMS	Proteinuric renal disease			X-LINKED: hemizygous mutation in males, biallelic mutations in females	Galloway-Mowat syndrome 2, X-linked #301006	300060			28805828			3		2.32			ENSG00000196976	ENSG00000196976	HGNC:26058
LAMB2	gene	LAMB2	NHS GMS;Expert Review Green;Eligibility statement prior genetic testing	Proteinuric renal disease			BIALLELIC, autosomal or pseudoautosomal	Nephrotic syndrome, type 5, with or without ocular abnormalities #614199;Pierson syndrome #609049	150325			20556798			3		2.32			ENSG00000172037	ENSG00000172037	HGNC:6487
LMX1B	gene	LMX1B	NHS GMS;Expert Review Green;Eligibility statement prior genetic testing	Proteinuric renal disease			MONOALLELIC, autosomal or pseudoautosomal, NOT imprinted	Nail-patella syndrome #161200;FSGS;proteinuria;kidney failure;isolated glomerulopathy	602575			18414507;2368736;24042019			3		2.32		Other - please provide details in the comments	ENSG00000136944	ENSG00000136944	HGNC:6654
MAGI2	gene	MAGI2	Expert Review Green;NHS GMS	Proteinuric renal disease			BIALLELIC, autosomal or pseudoautosomal	Nephrotic syndrome, type 15 617609	606382			29773874;27932480			3		2.32			ENSG00000187391	ENSG00000187391	HGNC:18957
MYH9	gene	MYH9	NHS GMS;Expert Review Green;Eligibility statement prior genetic testing	Proteinuric renal disease			MONOALLELIC, autosomal or pseudoautosomal, NOT imprinted	Epstein syndrome #153650;Fechtner syndrome #153640	160775			12792306;22627578;10973259;24186861			3		2.32			ENSG00000100345	ENSG00000100345	HGNC:7579
MYO1E	gene	MYO1E	NHS GMS;Expert Review Green;Eligibility statement prior genetic testing	Proteinuric renal disease			BIALLELIC, autosomal or pseudoautosomal	Glomerulosclerosis, focal segmental, 6 #614131	601479			21697813;23595123			3		2.32			ENSG00000157483	ENSG00000157483	HGNC:7599
NPHS1	gene	NPHS1	NHS GMS;Expert Review Green;Eligibility statement prior genetic testing	Proteinuric renal disease			BIALLELIC, autosomal or pseudoautosomal	Nephrotic syndrome, type 1 #602716	602716						3		2.32			ENSG00000161270	ENSG00000161270	HGNC:7908
NPHS2	gene	NPHS2	NHS GMS;Expert Review Green;Eligibility statement prior genetic testing	Proteinuric renal disease			BIALLELIC, autosomal or pseudoautosomal	Nephrotic syndrome, type 2 #600995	604766						3		2.32			ENSG00000116218	ENSG00000116218	HGNC:13394
NUP107	gene	NUP107	Expert Review Green;NHS GMS	Proteinuric renal disease			BIALLELIC, autosomal or pseudoautosomal	Nephrotic syndrome, type 11 #616730	607617			26411495;30179222			3		2.32			ENSG00000111581	ENSG00000111581	HGNC:29914
NUP133	gene	NUP133	Expert Review Green;NHS GMS	Proteinuric renal disease			BIALLELIC, autosomal or pseudoautosomal	?Galloway-Mowat syndrome 8 618349;Nephrotic syndrome, type 18 618177	607613			30179222;30427554			3		2.32			ENSG00000069248	ENSG00000069248	HGNC:18016
NUP85	gene	NUP85	Expert Review Green;NHS GMS	Proteinuric renal disease			BIALLELIC, autosomal or pseudoautosomal	Nephrotic syndrome, type 17 #618176	170285			30179222			3		2.32			ENSG00000125450	ENSG00000125450	HGNC:8734
NUP93	gene	NUP93	NHS GMS;Expert Review Green;Literature	Proteinuric renal disease			BIALLELIC, autosomal or pseudoautosomal	Early-Childhood-Onset Steroid-Resistant Nephrotic Syndrome;Nephrotic syndrome, type 12 #616892	614351			26411495;26878725			3		2.32			ENSG00000102900	ENSG00000102900	HGNC:28958
OCRL	gene	OCRL	Expert Review Green;NHS GMS	Proteinuric renal disease			X-LINKED: hemizygous mutation in males, monoallelic mutations in females may cause disease (may be less severe, later onset than males)	LOWE OCULOCEREBRORENAL SYNDROME #309000;Dent disease 2 #300555	300535			21249396;17384968;27625797			3		2.32			ENSG00000122126	ENSG00000122126	HGNC:8108
OSGEP	gene	OSGEP	NHS GMS;Expert Review Green;Literature	Proteinuric renal disease			BIALLELIC, autosomal or pseudoautosomal	Galloway-Mowat syndrome 3 617729	610107			28805828			3		2.32			ENSG00000092094	ENSG00000092094	HGNC:18028
PAX2	gene	PAX2	Expert Review Green;NHS GMS	Proteinuric renal disease			MONOALLELIC, autosomal or pseudoautosomal, imprinted status unknown	Glomerulosclerosis, focal segmental, 7 #616002	167409			26571382			3		2.32			ENSG00000075891	ENSG00000075891	HGNC:8616
PDSS2	gene	PDSS2	Expert Review Green;NHS GMS;Eligibility statement prior genetic testing	Proteinuric renal disease			BIALLELIC, autosomal or pseudoautosomal	Coenzyme Q10 deficiency, primary, 3 #614652;Leigh syndrome	610564			23926186;29032433;25349199;17186472;18437205			3		2.32			ENSG00000164494	ENSG00000164494	HGNC:23041
PLCE1	gene	PLCE1	NHS GMS;Expert Review Green;Eligibility statement prior genetic testing	Proteinuric renal disease			BIALLELIC, autosomal or pseudoautosomal	Nephrotic syndrome, type 3 #610725;Congenital nephrotic syndrome/SRNS	608414			20591883			3		2.32			ENSG00000138193	ENSG00000138193	HGNC:17175
PODXL	gene	PODXL	Expert Review Green;NHS GMS	Proteinuric renal disease			MONOALLELIC, autosomal or pseudoautosomal, NOT imprinted	Congenital nephrotic syndrome	602632			30523047;29244787;28117080;24048372			3		2.32			ENSG00000128567	ENSG00000128567	HGNC:9171
SCARB2	gene	SCARB2	NHS GMS;Expert Review Green;Eligibility statement prior genetic testing	Proteinuric renal disease			BIALLELIC, autosomal or pseudoautosomal	Action myoclonus renal failure syndrome;Epilepsy, progressive myoclonic 4, with or without renal failure #254900	602257			22032306			3		2.32			ENSG00000138760	ENSG00000138760	HGNC:1665
SGPL1	gene	SGPL1	NHS GMS;Expert Review Green;Literature	Proteinuric renal disease			BIALLELIC, autosomal or pseudoautosomal	Nephrotic syndrome 14 617575	603729			28181337;28165339;28165343			3		2.32			ENSG00000166224	ENSG00000166224	HGNC:10817
SMARCAL1	gene	SMARCAL1	NHS GMS;Expert Review Green;Eligibility statement prior genetic testing	Proteinuric renal disease			BIALLELIC, autosomal or pseudoautosomal	Schimke immunoosseous dysplasia #242900	606622			11799392;24589093			3		2.32			ENSG00000138375	ENSG00000138375	HGNC:11102
TBC1D8B	gene	TBC1D8B	Expert Review Green;NHS GMS	Proteinuric renal disease			X-LINKED: hemizygous mutation in males, monoallelic mutations in females may cause disease (may be less severe, later onset than males)	Steroid-resistant nephrotic syndrome				30661770			3		2.32			ENSG00000133138	ENSG00000133138	HGNC:24715
TNS2	gene	TNS2	Expert Review Green;NHS GMS	Proteinuric renal disease			BIALLELIC, autosomal or pseudoautosomal	nephrotic syndrome	607717			29773874			3		2.32			ENSG00000111077	ENSG00000111077	HGNC:19737
TP53RK	gene	TP53RK	Expert Review Green;NHS GMS	Proteinuric renal disease			BIALLELIC, autosomal or pseudoautosomal	Galloway-Mowat syndrome 4 #617730	608679			28805828			3		2.32			ENSG00000172315	ENSG00000172315	HGNC:16197
TRPC6	gene	TRPC6	NHS GMS;Expert Review Green;Eligibility statement prior genetic testing	Proteinuric renal disease			MONOALLELIC, autosomal or pseudoautosomal, NOT imprinted	Glomerulosclerosis, focal segmental, 2 #603652;Proteinuria;FSGS;kidney failure;Familial and sporadic SRNS (adult)	603652			15879175			3		2.32			ENSG00000137672	ENSG00000137672	HGNC:12338
WDR73	gene	WDR73	Expert Review Green;NHS GMS	Proteinuric renal disease			BIALLELIC, autosomal or pseudoautosomal	Galloway-Mowat syndrome 1 #251300	616144			26123727;25466283			3		2.32			ENSG00000177082	ENSG00000177082	HGNC:25928
WT1	gene	WT1	NHS GMS;Expert Review Green;Eligibility statement prior genetic testing	Proteinuric renal disease			MONOALLELIC, autosomal or pseudoautosomal, NOT imprinted	Denys-Drash syndrome #194080;Frasier syndrome #136680;Wilms tumor, type 1 #194070	607102			24402088			3		2.32			ENSG00000184937	ENSG00000184937	HGNC:12796
AMN	gene	AMN	Expert Review Amber;NHS GMS;Expert;Radboud University Medical Center, Nijmegen	Proteinuric renal disease			BIALLELIC, autosomal or pseudoautosomal	Megaloblastic anemia-1, Norwegian type, 261100;(originally on the Imerslund-Grasbeck syndrome gene panel)	605799			12590260;26040326			2		2.32			ENSG00000166126	ENSG00000166126	HGNC:14604
ANLN	gene	ANLN	NHS GMS;Expert Review Amber;Literature	Proteinuric renal disease			MONOALLELIC, autosomal or pseudoautosomal, imprinted status unknown	Focal segmental glomerulosclerosis 8 616032	616027			24676636;30002222			2		2.32			ENSG00000011426	ENSG00000011426	HGNC:14082
APOE	gene	APOE	Expert Review Amber;Literature	Proteinuric renal disease			MONOALLELIC, autosomal or pseudoautosomal, NOT imprinted	Lipoprotein glomerulopathy, MIM# 611771	107741			10432380;9176854;18077821;31092271			2		2.32			ENSG00000130203	ENSG00000130203	HGNC:613
CD151	gene	CD151	Expert Review Amber;NHS GMS;Eligibility statement prior genetic testing	Proteinuric renal disease			BIALLELIC, autosomal or pseudoautosomal	Nephropathy with pretibial epidermolysis bullosa and deafness #609057	602243			15265795;17015618;29138120			2		2.32			ENSG00000177697	ENSG00000177697	HGNC:1630
CD2AP	gene	CD2AP	Expert Review Amber;NHS GMS;Eligibility statement prior genetic testing	Proteinuric renal disease			BIALLELIC, autosomal or pseudoautosomal	Glomerulosclerosis, focal segmental, 3 #607832	604241			30612599;17713465			2		2.32			ENSG00000198087	ENSG00000198087	HGNC:14258
DGKE	gene	DGKE	Expert Review Amber;NHS GMS	Proteinuric renal disease			BIALLELIC, autosomal or pseudoautosomal	Nephrotic syndrome, type 7 #615008	601440			23274426;23542698			2		2.32			ENSG00000153933	ENSG00000153933	HGNC:2852
FN1	gene	FN1	Expert Review Amber;Expert list	Proteinuric renal disease			MONOALLELIC, autosomal or pseudoautosomal, NOT imprinted	Glomerulopathy with fibronectin deposits 2, 601894	135600			18268355;27056061;31419955			2		2.32			ENSG00000115414	ENSG00000115414	HGNC:3778
GLA	gene	GLA	Expert Review Amber;NHS GMS	Proteinuric renal disease			X-LINKED: hemizygous mutation in males, monoallelic mutations in females may cause disease (may be less severe, later onset than males)	Fabry disease 301500	300644			2539398;7504405;12786754			2		2.32			ENSG00000102393	ENSG00000102393	HGNC:4296
KANK2	gene	KANK2	Expert Review Amber;NHS GMS;Literature	Proteinuric renal disease			BIALLELIC, autosomal or pseudoautosomal	Early-Childhood-Onset Steroid-Resistant Nephrotic Syndrome;Nephrotic syndrome 16 #617783	614610			25961457			2		2.32			ENSG00000197256	ENSG00000197256	HGNC:29300
LAMA5	gene	LAMA5	Expert Review Amber;NHS GMS	Proteinuric renal disease			BIALLELIC, autosomal or pseudoautosomal	Nephrotic syndrome	601033			29534211			2		2.32			ENSG00000130702	ENSG00000130702	HGNC:6485
LCAT	gene	LCAT	Expert Review Amber;NHS GMS;Expert Review	Proteinuric renal disease			BIALLELIC, autosomal or pseudoautosomal	Norum disease #245900	606967			6078131			2		2.32			ENSG00000213398	ENSG00000213398	HGNC:6522
PTPRO	gene	PTPRO	Expert Review Amber;NHS GMS;Eligibility statement prior genetic testing	Proteinuric renal disease				Nephrotic syndrome, type 6 #614196	600579			21722858;30065916			2		2.32			ENSG00000151490	ENSG00000151490	HGNC:9678
TPRKB	gene	TPRKB	Expert Review Amber;NHS GMS	Proteinuric renal disease			BIALLELIC, autosomal or pseudoautosomal	Galloway-Mowat syndrome 5 #617731	608680			28805828;30053862			2		2.32			ENSG00000144034	ENSG00000144034	HGNC:24259
ALG1	gene	ALG1	NHS GMS;Expert Review Red;Eligibility statement prior genetic testing	Proteinuric renal disease				Congenital disorder of glycosylation, type Ik #608540	605907			27325525			1		2.32			ENSG00000033011	ENSG00000033011	HGNC:18294
ALMS1	gene	ALMS1	NHS GMS;Expert Review Red;Eligibility statement prior genetic testing	Proteinuric renal disease				Alstrom Syndrome #203800	606844			25846608			1		2.32			ENSG00000116127	ENSG00000116127	HGNC:428
ANKFY1	gene	ANKFY1	NHS GMS	Proteinuric renal disease					607927			29959197			1		2.32			ENSG00000185722	ENSG00000185722	HGNC:20763
APOL1	gene	APOL1	NHS GMS;Expert Review Red;Eligibility statement prior genetic testing	Proteinuric renal disease				Focal Segmental Glomerulosclerosis 4, Susceptibility to #612551	603743			20647424			1		2.32			ENSG00000100342	ENSG00000100342	HGNC:618
ARHGAP24	gene	ARHGAP24	NHS GMS;Expert Review Red;Eligibility statement prior genetic testing	Proteinuric renal disease				Focal segmental glomerulosclerosis	610586			21911940			1		2.32			ENSG00000138639	ENSG00000138639	HGNC:25361
CDK20	gene	CDK20	NHS GMS	Proteinuric renal disease				Chronic kidney disease	610076			29773874			1		2.32			ENSG00000156345	ENSG00000156345	HGNC:21420
COL4A1	gene	COL4A1	NHS GMS	Proteinuric renal disease				Angiopathy, hereditary, with nephropathy, aneurysms, and muscle cramps #611773	120130			27190376			1		2.32			ENSG00000187498	ENSG00000187498	HGNC:2202
COQ7	gene	COQ7	NHS GMS	Proteinuric renal disease				?Coenzyme Q10 deficiency, primary, 8 #616733	601683			26084283			1		2.32			ENSG00000167186	ENSG00000167186	HGNC:2244
COQ9	gene	COQ9	NHS GMS	Proteinuric renal disease				Coenzyme Q10 deficiency, primary, 5 #614654	612837			19375058			1		2.32			ENSG00000088682	ENSG00000088682	HGNC:25302
CYP11B2	gene	CYP11B2	NHS GMS;Expert Review Red;Eligibility statement prior genetic testing	Proteinuric renal disease				Hypoaldosteronism, congenital, due to CMO I deficiency #203400;Hypoaldosteronism, congenital, due to CMO II deficiency #610600	124080			9814506;24022297			1		2.32			ENSG00000179142	ENSG00000179142	HGNC:2592
DHFR	gene	DHFR	NHS GMS;Expert Review Red;Radboud University Medical Center, Nijmegen	Proteinuric renal disease				Megaloblastic anemia due to dihydrofolate reductase deficiency, 613839;(originally on the Imerslund-Grasbeck syndrome gene panel)	126060						1		2.32			ENSG00000228716	ENSG00000228716	HGNC:2861
E2F3	gene	E2F3	NHS GMS;Expert Review Red;Eligibility statement prior genetic testing	Proteinuric renal disease				FSGS;mental retardation	600427			21372519			1		2.32			ENSG00000112242	ENSG00000112242	HGNC:3115
GAPVD1	gene	GAPVD1	NHS GMS	Proteinuric renal disease					611714			29959197			1		2.32			ENSG00000165219	ENSG00000165219	HGNC:23375
GIF	gene	GIF	NHS GMS;Expert Review Red;Imerslund-Grasbeck syndrome eligibility statement prior genetic testing	Proteinuric renal disease				GIF mutations may phenocopy this disorder;(originally on the Imerslund-Grasbeck syndrome gene panel)	609342						1		2.32			ENSG00000134812	ENSG00000134812	HGNC:4268
ITGB4	gene	ITGB4	NHS GMS;Expert Review Red;Eligibility statement prior genetic testing	Proteinuric renal disease				Epidermolysis bullosa, junctional, with pyloric stenosis #226730	147557			11328943			1		2.32			ENSG00000132470	ENSG00000132470	HGNC:6158
ITSN2	gene	ITSN2	NHS GMS	Proteinuric renal disease				Early childhood SSNS	604464			29773874			1		2.32			ENSG00000198399	ENSG00000198399	HGNC:6184
KANK1	gene	KANK1	NHS GMS	Proteinuric renal disease				Steroid sensitive resistant nephrotic syndrome	607704			25961457			1		2.32			ENSG00000107104	ENSG00000107104	HGNC:19309
KANK4	gene	KANK4	NHS GMS	Proteinuric renal disease					614612			25961457			1		2.32			ENSG00000132854	ENSG00000132854	HGNC:27263
LMNA	gene	LMNA	NHS GMS	Proteinuric renal disease				Partial lipodystrophy and FSGS	150330			24080738;28620495			1		2.32			ENSG00000160789	ENSG00000160789	HGNC:6636
MAFB	gene	MAFB	NHS GMS	Proteinuric renal disease				FSGS with Duane retraction syndrome	608968			29779709;22387013			1		2.32			ENSG00000204103	ENSG00000204103	HGNC:6408
MED28	gene	MED28	NHS GMS	Proteinuric renal disease					610311						1		2.32			ENSG00000118579	ENSG00000118579	HGNC:24628
MEFV	gene	MEFV	NHS GMS	Proteinuric renal disease				Familial Mediterranean fever, AR #249100	608107						1		2.32			ENSG00000103313	ENSG00000103313	HGNC:6998
MTR	gene	MTR	NHS GMS;Expert Review Red;Radboud University Medical Center, Nijmegen	Proteinuric renal disease				Homocystinuria-megaloblastic anemia, cblG complementation type, 250940;{Neural tube defects, folate-sensitive, susceptibility to}, 601634;(originally on the Imerslund-Grasbeck syndrome gene panel)	156570						1		2.32			ENSG00000116984	ENSG00000116984	HGNC:7468
MTRR	gene	MTRR	NHS GMS;Expert Review Red;Radboud University Medical Center, Nijmegen	Proteinuric renal disease				Homocystinuria-megaloblastic anemia, cbl E type, 236270;(originally on the Imerslund-Grasbeck syndrome gene panel)	602568						1		2.32			ENSG00000124275	ENSG00000124275	HGNC:7473
NEIL1	gene	NEIL1	NHS GMS	Proteinuric renal disease				SRNS	608844			21697813			1		2.32			ENSG00000140398	ENSG00000140398	HGNC:18448
NEU1	gene	NEU1	NHS GMS	Proteinuric renal disease				SRNS	608272			30450471			1		2.32			ENSG00000204386	ENSG00000204386	HGNC:7758
NLRP3	gene	NLRP3	NHS GMS	Proteinuric renal disease				SRNS	606416			30431487			1		2.32			ENSG00000162711	ENSG00000162711	HGNC:16400
NPHP4	gene	NPHP4	NHS GMS	Proteinuric renal disease				Nephronophthisis 4 #606966	607215			17954299;26346198			1		2.32			ENSG00000131697	ENSG00000131697	HGNC:19104
NUP160	gene	NUP160	NHS GMS	Proteinuric renal disease				?Nephrotic syndrome, type 19 #618178	607614			30179222			1		2.32			ENSG00000030066	ENSG00000030066	HGNC:18017
NUP205	gene	NUP205	NHS GMS	Proteinuric renal disease				?Nephrotic syndrome, type 13 #616893	614352			26878725			1		2.32			ENSG00000155561	ENSG00000155561	HGNC:18658
NXF5	gene	NXF5	NHS GMS	Proteinuric renal disease				FSGS;heart-block disorder	300319			23686279			1		2.32			ENSG00000126952	ENSG00000126952	HGNC:8075
PMM2	gene	PMM2	NHS GMS;Expert Review Red;Eligibility statement prior genetic testing	Proteinuric renal disease				Congenital disorder of glycosylation, type Ia #212065	601785			19474279;29229467			1		2.32			ENSG00000140650	ENSG00000140650	HGNC:9115
SLC19A2	gene	SLC19A2	NHS GMS;Expert Review Red;Radboud University Medical Center, Nijmegen;Illumina TruGenome Clinical Sequencing Services;UKGTN	Proteinuric renal disease			BIALLELIC, autosomal or pseudoautosomal	Thiamine-Responsive Megaloblastic Anemia;Thiamine-responsive megaloblastic anemia syndrome, 249270;(originally on the Imerslund-Grasbeck syndrome gene panel)	603941						1		2.32			ENSG00000117479	ENSG00000117479	HGNC:10938
SLC19A3	gene	SLC19A3	NHS GMS;Expert Review Red;Radboud University Medical Center, Nijmegen	Proteinuric renal disease				Thiamine metabolism dysfunction syndrome 2 (biotin- or thiamine-responsive encephalopathy type 2) #607483;(originally on the Imerslund-Grasbeck syndrome gene panel)	606152						1		2.32			ENSG00000135917	ENSG00000135917	HGNC:16266
SYNPO	gene	SYNPO	NHS GMS	Proteinuric renal disease				Focal segmental glomerulosclerosis;FSGS	608155			19666657			1		2.32			ENSG00000171992	ENSG00000171992	HGNC:30672
TTC21B	gene	TTC21B	NHS GMS	Proteinuric renal disease				Nephronophthisis 12 # 613820	612014			26940125;24876116			1		2.32			ENSG00000123607	ENSG00000123607	HGNC:25660
VIPAS39	gene	VIPAS39	NHS GMS	Proteinuric renal disease				Arthrogryposis, renal dysfunction, and cholestasis 2 # 613404	613401			20190753			1		2.32			ENSG00000151445	ENSG00000151445	HGNC:20347
VPS33B	gene	VPS33B	NHS GMS	Proteinuric renal disease				Arthrogryposis, renal dysfunction, and cholestasis 1 #208085	608552			18853461			1		2.32			ENSG00000184056	ENSG00000184056	HGNC:12712
XPO5	gene	XPO5	NHS GMS	Proteinuric renal disease				Nephrotic syndrome	607845			26878725			1		2.32			ENSG00000124571	ENSG00000124571	HGNC:17675
ZMPSTE24	gene	ZMPSTE24	NHS GMS;Expert Review Red;Eligibility statement prior genetic testing	Proteinuric renal disease				Mandibuloacral dysplasia with type B lipodystrophy #608612	606480			17152860			1		2.32			ENSG00000084073	ENSG00000084073	HGNC:12877
GON7	gene	GON7	Literature	Proteinuric renal disease			BIALLELIC, autosomal or pseudoautosomal	Galloway-Mowat syndrome	617436			31481669			0		2.32			ENSG00000170270	ENSG00000170270	HGNC:20356
IL1RAP	gene	IL1RAP	Literature	Proteinuric renal disease			BIALLELIC, autosomal or pseudoautosomal	Steroid-sensitive nephrotic syndrome	602626			31954058			0		2.32			ENSG00000196083	ENSG00000196083	HGNC:5995
YRDC	gene	YRDC	Literature	Proteinuric renal disease			BIALLELIC, autosomal or pseudoautosomal	Galloway-Mowat syndrome	612276			31481669			0
ACE	gene	ACE	Expert Review Green;Illumina TruGenome Clinical Sequencing Services;Radboud University Medical Center, Nijmegen	CAKUT	Structural renal and urinary tract disease	Renal and urinary tract disorders	BIALLELIC, autosomal or pseudoautosomal	Renal Tubular Dysgenesis;{Myocardial infarction, susceptibility to}{Alzheimer disease, susceptibility to}, 104300{Microvascular complications of diabetes 3}, 612624[Angiotensin I-converting enzyme, benign serum increase]{SARS, progression of}Renal tubular				30058238;16116425		FALSE	3	100;0;0	1.167	TRUE		ENSG00000159640	ENSG00000159640	HGNC:2707
ACTG2	gene	ACTG2	Expert Review;Expert Review Green	CAKUT	Structural renal and urinary tract disease	Renal and urinary tract disorders	MONOALLELIC, autosomal or pseudoautosomal, NOT imprinted	Megacystis-microcolon intestinal hypoperistalsis syndrome; visceral myopathy; Berdon syndrome				PMID: 25998219		FALSE	3	100;0;0	1.167	FALSE		ENSG00000163017	ENSG00000163017	HGNC:145
AGT	gene	AGT	Expert Review Green;Illumina TruGenome Clinical Sequencing Services;Radboud University Medical Center, Nijmegen	CAKUT	Structural renal and urinary tract disease	Renal and urinary tract disorders	BIALLELIC, autosomal or pseudoautosomal	Renal Tubular Dysgenesis;{Hypertension, essential, susceptibility to}, 145500{Preeclampsia, susceptibility to}Renal tubular dysgenesis, 267430						FALSE	3	100;0;0	1.167	TRUE		ENSG00000135744	ENSG00000135744	HGNC:333
AGTR1	gene	AGTR1	Expert Review Green;Illumina TruGenome Clinical Sequencing Services;Radboud University Medical Center, Nijmegen	CAKUT	Structural renal and urinary tract disease	Renal and urinary tract disorders	BIALLELIC, autosomal or pseudoautosomal	Renal Tubular Dysgenesis;Hypertension, essential, 145500;Renal tubular dysgenesis, 267430						FALSE	3	100;0;0	1.167	TRUE		ENSG00000144891	ENSG00000144891	HGNC:336
ANOS1	gene	ANOS1	Expert Review;Expert Review Green	CAKUT	Structural renal and urinary tract disease	Renal and urinary tract disorders	X-LINKED: hemizygous mutation in males, biallelic mutations in females	Kallman syndrome;Hypogonadotropic hypogonadism 1 with or without anosmia (Kallmann syndrome 1)						FALSE	3	100;0;0	1.167	FALSE		ENSG00000011201	ENSG00000011201	HGNC:6211
BNC2	gene	BNC2	Expert Review Green;Other	CAKUT	Structural renal and urinary tract disease	Renal and urinary tract disorders	MONOALLELIC, autosomal or pseudoautosomal, NOT imprinted	Posterior urethral valves;PUV;Congenital lower urinary-tract obstruction;Lower urinary tract obstruction, congenital, 618612				31051115		FALSE	3	50;0;50	1.167	FALSE	Loss-of-function variants (as defined in pop up message) DO NOT cause this phenotype - please provide details in the comments	ENSG00000173068	ENSG00000173068	HGNC:30988
CEP55	gene	CEP55	Expert list;Expert Review Green	CAKUT	Structural renal and urinary tract disease	Renal and urinary tract disorders	BIALLELIC, autosomal or pseudoautosomal	Multinucleated neurons, anhydramnios, renal dysplasia, cerebellar hypoplasia, and hydranencephaly, 236500;MARCH syndrome;Meckel-like syndrome;lethal CEP55-related syndromes				30622327;28264986;32100459;28295209		FALSE	3	100;0;0	1.167	FALSE		ENSG00000138180	ENSG00000138180	HGNC:1161
CHD7	gene	CHD7	Expert Review;Expert Review Green	CAKUT	Structural renal and urinary tract disease	Renal and urinary tract disorders	MONOALLELIC, autosomal or pseudoautosomal, NOT imprinted	CHARGE syndrome						FALSE	3	100;0;0	1.167	FALSE		ENSG00000171316	ENSG00000171316	HGNC:20626
CHRNA3	gene	CHRNA3	Expert list;Expert Review Green	CAKUT	Structural renal and urinary tract disease	Renal and urinary tract disorders	BIALLELIC, autosomal or pseudoautosomal	CAKUT;dysautonomia				31708116		FALSE	3	100;0;0	1.167	FALSE		ENSG00000080644	ENSG00000080644	HGNC:1957
CTU2	gene	CTU2	Expert list;Expert Review Green	CAKUT	Structural renal and urinary tract disease	Renal and urinary tract disorders	BIALLELIC, autosomal or pseudoautosomal	DREAM PL syndrome;Microcephaly, facial dysmorphism, renal agenesis, and ambiguous genitalia syndrome, 618142				27480277;26633546;31301155		FALSE	3	100;0;0	1.167	FALSE		ENSG00000174177	ENSG00000174177	HGNC:28005
DHCR7	gene	DHCR7	Expert list;Expert Review Green	CAKUT	Structural renal and urinary tract disease	Renal and urinary tract disorders	BIALLELIC, autosomal or pseudoautosomal	Smith-Lemli-Opitz syndrome, 270400;renal agenesis				3812577;10069707;23059950;9678700;31840946		FALSE	3	100;0;0	1.167	FALSE		ENSG00000172893	ENSG00000172893	HGNC:2860
DSTYK	gene	DSTYK	Expert list;Expert Review Green;Radboud University Medical Center, Nijmegen	CAKUT	Structural renal and urinary tract disease	Renal and urinary tract disorders	MONOALLELIC, autosomal or pseudoautosomal, NOT imprinted	Renal hypodysplasia;ureteropelvic junction obstruction;vesicoureteric reflux;CONGENITAL ANOMALIES OF KIDNEY AND URINARY TRACT, CAKUT1;{Congenital anomalies of kidney and urinary tract, susceptibility to}, 610805						FALSE	3	50;0;50	1.167	FALSE		ENSG00000133059	ENSG00000133059	HGNC:29043
EYA1	gene	EYA1	Expert Review Green;Illumina TruGenome Clinical Sequencing Services;Radboud University Medical Center, Nijmegen;UKGTN	CAKUT	Structural renal and urinary tract disease	Renal and urinary tract disorders	MONOALLELIC, autosomal or pseudoautosomal, NOT imprinted	Branchiootorenal syndrome 1, with or without cataracts, 113650;Anterior segment anomalies with or without cataract, 113650;Branchiootic syndrome 1, 602588;Otofaciocervical syndrome, 166780;Branchiootorenal Spectrum Disorders						FALSE	3	100;0;0	1.167	TRUE		ENSG00000104313	ENSG00000104313	HGNC:3519
FAM58A	gene	FAM58A	Expert list;Expert Review Green	CAKUT	Structural renal and urinary tract disease	Renal and urinary tract disorders	X-LINKED: hemizygous mutation in males, monoallelic mutations in females may cause disease (may be less severe, later onset than males)	STAR syndrome, 300707;Syndactyly, Telecanthus, Anogenital malformations and Renal malformations				28225384;18297069		FALSE	3	100;0;0	1.167	FALSE		ENSG00000147382	ENSG00000262919	HGNC:28434
FRAS1	gene	FRAS1	Expert list;Expert Review Green	CAKUT	Structural renal and urinary tract disease	Renal and urinary tract disorders	BIALLELIC, autosomal or pseudoautosomal	Fraser syndrome						FALSE	3	100;0;0	1.167	TRUE		ENSG00000138759	ENSG00000138759	HGNC:19185
FREM1	gene	FREM1	Expert list;Expert Review Green;Radboud University Medical Center, Nijmegen	CAKUT	Structural renal and urinary tract disease	Renal and urinary tract disorders	BIALLELIC, autosomal or pseudoautosomal	Bifid nose with or without anorectal and renal anomalies, 608980				PMID: 24700879		FALSE	3	100;0;0	1.167	TRUE		ENSG00000164946	ENSG00000164946	HGNC:23399
FREM2	gene	FREM2	Expert list;Expert Review Green	CAKUT	Structural renal and urinary tract disease	Renal and urinary tract disorders	BIALLELIC, autosomal or pseudoautosomal	Fraser syndrome						FALSE	3	100;0;0	1.167	TRUE		ENSG00000150893	ENSG00000150893	HGNC:25396
GATA3	gene	GATA3	Expert Review Green;Illumina TruGenome Clinical Sequencing Services;Radboud University Medical Center, Nijmegen;UKGTN	CAKUT	Structural renal and urinary tract disease	Renal and urinary tract disorders	MONOALLELIC, autosomal or pseudoautosomal, NOT imprinted	Hypoparathyroidism, Sensorineural Deafness, and Renal Disease;Hypoparathyroidism, sensorineural deafness, and renal dysplasia, 146255						FALSE	3	100;0;0	1.167	TRUE		ENSG00000107485	ENSG00000107485	HGNC:4172
GLI3	gene	GLI3	Expert list;Expert Review Green	CAKUT	Structural renal and urinary tract disease	Renal and urinary tract disorders	MONOALLELIC, autosomal or pseudoautosomal, NOT imprinted	Pallister-Hall syndrome						FALSE	3	100;0;0	1.167	FALSE		ENSG00000106571	ENSG00000106571	HGNC:4319
GPC3	gene	GPC3	Expert list;Expert Review Green	CAKUT	Structural renal and urinary tract disease	Renal and urinary tract disorders	X-LINKED: hemizygous mutation in males, biallelic mutations in females	Simpson-Golabi-Behmel syndrome, type 1 312870				29637653;23606591;20301398		FALSE	3	100;0;0	1.167	FALSE		ENSG00000147257	ENSG00000147257	HGNC:4451
GREB1L	gene	GREB1L	Expert list;Expert Review Green	CAKUT	Structural renal and urinary tract disease	Renal and urinary tract disorders	MONOALLELIC, autosomal or pseudoautosomal, NOT imprinted	Renal hypodysplasia/aplasia 3, 617805				29100091;29220675		FALSE	3	100;0;0	1.167	FALSE		ENSG00000141449	ENSG00000141449	HGNC:31042
GRIP1	gene	GRIP1	Expert list;Expert Review Green	CAKUT	Structural renal and urinary tract disease	Renal and urinary tract disorders	BIALLELIC, autosomal or pseudoautosomal	Fraser syndrome;isolated CAKUT				PMID: 22510445;24700879;14730302.		FALSE	3	100;0;0	1.167	TRUE		ENSG00000155974	ENSG00000155974	HGNC:18708
HAAO	gene	HAAO	Expert Review Green;Literature	CAKUT	Structural renal and urinary tract disease	Renal and urinary tract disorders	BIALLELIC, autosomal or pseudoautosomal	Multiple congenital malformations; VACTERL-like phenotype				27604308; 17334708; 28792876		FALSE	3	0;0;0	1.167	FALSE		ENSG00000162882	ENSG00000162882	HGNC:4796
HNF1B	gene	HNF1B	Eligibility statement prior genetic testing;Expert Review Green	CAKUT	Structural renal and urinary tract disease	Renal and urinary tract disorders	MONOALLELIC, autosomal or pseudoautosomal, NOT imprinted	Renal cysts and diabetes syndrome;Diabetes mellitus, noninsulin-dependent						FALSE	3	100;0;0	1.167	TRUE		ENSG00000108753	ENSG00000275410	HGNC:11630
HOXA13	gene	HOXA13	Expert list;Expert Review Green	CAKUT	Structural renal and urinary tract disease	Renal and urinary tract disorders	MONOALLELIC, autosomal or pseudoautosomal, NOT imprinted	Hand-foot-uterus syndrome, 140000				30649340;28947713;24934387;23376215		FALSE	3	100;0;0	1.167	FALSE		ENSG00000106031	ENSG00000106031	HGNC:5102
HPSE2	gene	HPSE2	Expert Review;Expert Review Green	CAKUT	Structural renal and urinary tract disease	Renal and urinary tract disorders	BIALLELIC, autosomal or pseudoautosomal	Urofacial Syndrome;Congenital bladder disease: dyssynergic, high pressure bladder				Daly SB, Urquhart JE, Hilton E, McKenzie EA, Kammerer RA, Lewis M, Kerr B, Stuart H, Donnai D, Long DA, Burgu B, Aydogdu O, Derbent M, Garcia-Minaur S, Reardon W, Gener B, Shalev S, Smith R, Woolf AS, Black GC, Newman WG. Mutations in HPSE2 cause urofacial syndrome. Am J Hum Genet 11:963-969, 2010.		FALSE	3	100;0;0	1.167	TRUE		ENSG00000172987	ENSG00000172987	HGNC:18374
ITGA8	gene	ITGA8	Expert list;Expert Review Green;Radboud University Medical Center, Nijmegen	CAKUT	Structural renal and urinary tract disease	Renal and urinary tract disorders	BIALLELIC, autosomal or pseudoautosomal	Renal hypodysplasia/aplasia 1, 191830						FALSE	3	100;0;0	1.167	TRUE		ENSG00000077943	ENSG00000077943	HGNC:6144
JAG1	gene	JAG1	Expert Review Green;Literature	CAKUT	Structural renal and urinary tract disease	Renal and urinary tract disorders	MONOALLELIC, autosomal or pseudoautosomal, NOT imprinted	Alagille syndrome 1, OMIM:118450				22105858;23752887		FALSE	3	100;0;0	1.167	FALSE		ENSG00000101384	ENSG00000101384	HGNC:6188
KDM6A	gene	KDM6A	Expert list;Expert Review Green	CAKUT	Structural renal and urinary tract disease	Renal and urinary tract disorders	X-LINKED: hemizygous mutation in males, monoallelic mutations in females may cause disease (may be less severe, later onset than males)	Kabuki syndrome 2, 300867				23535010		FALSE	3	100;0;0	1.167	FALSE		ENSG00000147050	ENSG00000147050	HGNC:12637
KMT2D	gene	KMT2D	Expert list;Expert Review Green	CAKUT	Structural renal and urinary tract disease	Renal and urinary tract disorders	MONOALLELIC, autosomal or pseudoautosomal, NOT imprinted	Kabuki syndrome 1, 147920				23535010		FALSE	3	100;0;0	1.167	FALSE		ENSG00000167548	ENSG00000167548	HGNC:7133
KYNU	gene	KYNU	Expert Review Green;Literature	CAKUT	Structural renal and urinary tract disease	Renal and urinary tract disorders	BIALLELIC, autosomal or pseudoautosomal	Hydroxykynureninuria (Disorders of histidine, tryptophan or lysine metabolism); ?Hydroxykynureninuria, 236800; multiple congenital malformations; VACTERL-like phenotype				27604308; 17334708; 28792876		FALSE	3	0;0;0	1.167	FALSE		ENSG00000115919	ENSG00000115919	HGNC:6469
LIFR	gene	LIFR	Expert Review Green;Literature	CAKUT	Structural renal and urinary tract disease	Renal and urinary tract disorders	MONOALLELIC, autosomal or pseudoautosomal, NOT imprinted	CAKUT				28334964		FALSE	3	100;0;0	1.167	FALSE		ENSG00000113594	ENSG00000113594	HGNC:6597
LRIG2	gene	LRIG2	Expert Review;Expert Review Green	CAKUT	Structural renal and urinary tract disease	Renal and urinary tract disorders	BIALLELIC, autosomal or pseudoautosomal	Urofacial syndrome;Congenital bladder disease: dyssynergic, high pressure bladder.				23313374		FALSE	3	100;0;0	1.167	TRUE		ENSG00000198799	ENSG00000198799	HGNC:20889
LRP4	gene	LRP4	Expert list;Expert Review Green	CAKUT	Structural renal and urinary tract disease	Renal and urinary tract disorders	BIALLELIC, autosomal or pseudoautosomal	Cenani-Lenz syndactyly syndrome, 212780				20381006;23636941;24924585;26847765		FALSE	3	100;0;0	1.167	FALSE		ENSG00000134569	ENSG00000134569	HGNC:6696
MYOCD	gene	MYOCD	Expert Review Green;Literature	CAKUT	Structural renal and urinary tract disease	Renal and urinary tract disorders	BOTH monoallelic and biallelic, autosomal or pseudoautosomal	Megabladder, congenital, OMIM:618719;Megabladder, congenital, MONDO:0032879				31513549		FALSE	3	100;0;0	1.167	FALSE		ENSG00000141052	ENSG00000141052	HGNC:16067
AHI1	gene	AHI1	Eligibility statement prior genetic testing;Expert list;Expert Review Green;Other	Cystic renal disease			BIALLELIC, autosomal or pseudoautosomal	Joubert syndrome 3;Joubert syndrome;Joubert syndrome-3.	608894						3		7.1			ENSG00000135541	ENSG00000135541	HGNC:21575
ALG8	gene	ALG8	Expert Review Green;Expert Review	Cystic renal disease			MONOALLELIC, autosomal or pseudoautosomal, imprinted status unknown	cystic liver disease;cystic kidney disease;Polycystic liver disease 3 with or without kidney cysts, 617874	608103			30135240;28375157;15235028			3		7.1			ENSG00000159063	ENSG00000159063	HGNC:23161
ALG9	gene	ALG9	Expert Review Green;Expert Review	Cystic renal disease			BOTH monoallelic and biallelic (but BIALLELIC mutations cause a more SEVERE disease form), autosomal or pseudoautosomal	cystic liver disease;cystic kidney disease;Gillessen-Kaesbach-Nishimura syndrome, 263210	606941			31395617;28932688			3		7.1			ENSG00000086848	ENSG00000086848	HGNC:15672
ALMS1	gene	ALMS1	Illumina TruGenome Clinical Sequencing Services;Expert Review Green;Orphanet;Eligibility statement prior genetic testing;UKGTN;Expert list	Cystic renal disease			BIALLELIC, autosomal or pseudoautosomal	Bardet-Biedl Syndrome;Alstrom syndrome, OMIM:203800	606844			22773737			3		7.1			ENSG00000116127	ENSG00000116127	HGNC:428
ANKS6	gene	ANKS6	Expert Review Green;Expert	Cystic renal disease			BIALLELIC, autosomal or pseudoautosomal	Ciliopathy genes associated with cystic kidney disease;Nephronophthisis 16, OMIM:615382	615370			34740236			3		7.1			ENSG00000165138	ENSG00000165138	HGNC:26724
ANKS6	gene	ANKS6	Orphanet;Expert Review Green;Expert list;Radboud University Medical Center, Nijmegen;UKGTN	Cystic renal disease			BIALLELIC, autosomal or pseudoautosomal	Polycystic Kidney Disease, Nephronophthisis And Related Disorders 22 Gene Panel;Nephronophthisis 16, OMIM:615382	615370			23793029;34740236			3		7.1			ENSG00000165138	ENSG00000165138	HGNC:26724
ARL13B	gene	ARL13B	Expert Review Green;Expert list;Other	Cystic renal disease			BIALLELIC, autosomal or pseudoautosomal	Joubert syndrome 8	608922			18674751;25138100			3		7.1			ENSG00000169379	ENSG00000169379	HGNC:25419
ARL6	gene	ARL6	Eligibility statement prior genetic testing;Expert list;Expert Review Green	Cystic renal disease			BIALLELIC, autosomal or pseudoautosomal	{Bardet Biedl syndrome 1, modifier of};Bardet-Biedl Syndrome;268000;Bardet Biedl syndrome 3	608845			15258860;21282186			3		7.1			ENSG00000113966	ENSG00000113966	HGNC:13210
B9D2	gene	B9D2	Illumina TruGenome Clinical Sequencing Services;Expert Review Green;Orphanet;Radboud University Medical Center, Nijmegen;UKGTN;Expert list;Emory Genetics Laboratory	Cystic renal disease			BIALLELIC, autosomal or pseudoautosomal	Joubert syndrome 34, OMIM:614175;Meckel syndrome 10, OMIM:614175;Meckel syndrome, type 10, MONDO:0013609	611951			26092869;21763481;31411728			3		7.1			ENSG00000123810	ENSG00000123810	HGNC:28636
BBS1	gene	BBS1	Eligibility statement prior genetic testing;Expert list;Expert Review Green	Cystic renal disease			BIALLELIC, autosomal or pseudoautosomal	Bardet-Biedl syndrome 1 OMIM:209900;Bardet-Biedl syndrome 1 MONDO:0008854	209901			23143442;12118255			3		7.1			ENSG00000174483	ENSG00000174483	HGNC:966
BBS10	gene	BBS10	Eligibility statement prior genetic testing;Expert list;Expert Review Green	Cystic renal disease			BIALLELIC, autosomal or pseudoautosomal	Bardet Biedl syndrome 10	610148			16582908			3		7.1			ENSG00000179941	ENSG00000179941	HGNC:26291
BBS12	gene	BBS12	Eligibility statement prior genetic testing;Expert list;Expert Review Green	Cystic renal disease			BIALLELIC, autosomal or pseudoautosomal	Bardet Biedl syndrome 12	610683			17160889			3		7.1			ENSG00000181004	ENSG00000181004	HGNC:26648
BBS2	gene	BBS2	Eligibility statement prior genetic testing;Expert list;Expert Review Green	Cystic renal disease			BIALLELIC, autosomal or pseudoautosomal	Bardet Biedl syndrome 2	606151			11285252			3		7.1			ENSG00000125124	ENSG00000125124	HGNC:967
BBS4	gene	BBS4	Eligibility statement prior genetic testing;Expert list;Expert Review Green	Cystic renal disease			BIALLELIC, autosomal or pseudoautosomal	Bardet Biedl syndrome 4	600374			11381270;22353939			3		7.1			ENSG00000140463	ENSG00000140463	HGNC:969
BBS5	gene	BBS5	Eligibility statement prior genetic testing;Expert list;Expert Review Green	Cystic renal disease			BIALLELIC, autosomal or pseudoautosomal	Bardet Biedl syndrome 5	603650			15137946			3		7.1			ENSG00000163093	ENSG00000163093	HGNC:970
BBS7	gene	BBS7	Eligibility statement prior genetic testing;Expert list;Expert Review Green	Cystic renal disease			BIALLELIC, autosomal or pseudoautosomal	Bardet Biedl syndrome 7	607590			12567324			3		7.1			ENSG00000138686	ENSG00000138686	HGNC:18758
BBS9	gene	BBS9	Eligibility statement prior genetic testing;Expert list;Expert Review Green	Cystic renal disease			BIALLELIC, autosomal or pseudoautosomal	Bardet Biedl syndrome 9	607968			16380913			3		7.1			ENSG00000122507	ENSG00000122507	HGNC:30000
C5orf42	gene	C5orf42	Expert Review Green;Expert list;Other	Cystic renal disease			BIALLELIC, autosomal or pseudoautosomal	Joubert syndrome;Oral-facial-digital syndrome type VI;Joubert syndrome 17	614571			22693042;25920555;22425360			3		7.1			ENSG00000197603	ENSG00000197603	HGNC:25801
CC2D2A	gene	CC2D2A	Orphanet;Eligibility statement prior genetic testing;Expert list;Expert Review Green;Other	Cystic renal disease			BIALLELIC, autosomal or pseudoautosomal	Joubert syndrome 9;COACH syndrome;Joubert syndrome with oculorenal defect;Meckel syndrome 6;Meckel syndrome	612013						3		7.1			ENSG00000048342	ENSG00000048342	HGNC:29253
CENPF	gene	CENPF	Expert Review Green;Orphanet;Radboud University Medical Center, Nijmegen	Cystic renal disease			BIALLELIC, autosomal or pseudoautosomal	Stromme syndrome, OMIM:243605;Lethal fetal brain malformation-duodenal atresia-bilateral renal hypoplasia syndrome	600236			26820108			3		7.1			ENSG00000117724	ENSG00000117724	HGNC:1857
CEP104	gene	CEP104	Expert Review Green;Radboud University Medical Center, Nijmegen;Other	Cystic renal disease			BIALLELIC, autosomal or pseudoautosomal	Joubert syndrome 25, 616781;Joubert syndrome 25	616690			26477546			3		7.1			ENSG00000116198	ENSG00000116198	HGNC:24866
CEP164	gene	CEP164	Expert Review Green;Expert	Cystic renal disease			BIALLELIC, autosomal or pseudoautosomal	Ciliopathy genes associated with cystic kidney disease	614848						3		7.1			ENSG00000110274	ENSG00000110274	HGNC:29182
CEP164	gene	CEP164	Expert Review Green;Orphanet;Radboud University Medical Center, Nijmegen;UKGTN;Expert list;Emory Genetics Laboratory	Cystic renal disease			BIALLELIC, autosomal or pseudoautosomal	ciliopathies;Nephronophthisis 15;Senior-Loken syndrome;Nephronophthisis 15, 614845	614848						3		7.1			ENSG00000110274	ENSG00000110274	HGNC:29182
CEP290	gene	CEP290	Orphanet;Eligibility statement prior genetic testing;Expert list;Expert Review Green;Other	Cystic renal disease			BIALLELIC, autosomal or pseudoautosomal	610189;Meckel syndrome 4;Senior-Loken syndrome;611755;Joubert syndrome 5;Joubert syndrome with oculorenal defect;610188;Senior-Loken syndrome 6;611134;Meckel syndrome	610142			20690115;18327255			3		7.1			ENSG00000198707	ENSG00000198707	HGNC:29021
CEP41	gene	CEP41	Expert Review Green;Expert list;Other	Cystic renal disease			BIALLELIC, autosomal or pseudoautosomal	Joubert syndrome 15	610523			22246503			3		7.1			ENSG00000106477	ENSG00000106477	HGNC:12370
CEP83	gene	CEP83	Expert Review Green;Expert list	Cystic renal disease			BIALLELIC, autosomal or pseudoautosomal	NEPHRONOPHTHISIS 18	615847			24882706			3		7.1			ENSG00000173588	ENSG00000173588	HGNC:17966
CEP83	gene	CEP83	Orphanet;Expert Review Green;Expert list;Radboud University Medical Center, Nijmegen;UKGTN	Cystic renal disease			BIALLELIC, autosomal or pseudoautosomal	Nephronophthisis 18 615862	615847			24882706			3		7.1			ENSG00000173588	ENSG00000173588	HGNC:17966
COL4A1	gene	COL4A1	Expert Review Green;Expert Review	Cystic renal disease			MONOALLELIC, autosomal or pseudoautosomal, NOT imprinted	Exophytic renal cysts;raised creatinine kinase;tortuous retinal vessels;intracranial anuerysms;haematuria;Angiopathy, hereditary, with nephropathy, aneurysms, and muscle cramps 611773	120130			18160688;20818663			3		7.1			ENSG00000187498	ENSG00000187498	HGNC:2202
CRB2	gene	CRB2	Expert Review;Expert Review Green	Cystic renal disease			BIALLELIC, autosomal or pseudoautosomal	Ventriculomegaly with cystic kidney disease 219730	609720			25557780			3		7.1			ENSG00000148204	ENSG00000148204	HGNC:18688
CSPP1	gene	CSPP1	Orphanet;Expert Review Green;Expert list;Other	Cystic renal disease			BIALLELIC, autosomal or pseudoautosomal	Joubert syndrome;Meckel syndrome;Joubert syndrome 21;Meckel-Gruber syndrome	611654			24360807;24360803;24360808			3		7.1			ENSG00000104218	ENSG00000104218	HGNC:26193
DDX59	gene	DDX59	Expert Review Green;Expert list;Radboud University Medical Center, Nijmegen;UKGTN;Expert Review Green	Cystic renal disease			BIALLELIC, autosomal or pseudoautosomal	Orofaciodigital syndrome V, 174300	615464			29127725;23972372;28711741			3		7.1			ENSG00000118197	ENSG00000118197	HGNC:25360
DHCR7	gene	DHCR7	Expert Review Green;UKGTN	Cystic renal disease			BIALLELIC, autosomal or pseudoautosomal	Smith-Lemli-Opitz syndrome, OMIM:270400	602858			9634533			3		7.1			ENSG00000172893	ENSG00000172893	HGNC:2860
DLG5	gene	DLG5	Expert Review Green;Literature	Cystic renal disease			BOTH monoallelic and biallelic, autosomal or pseudoautosomal	DLG5-associated developmental disorder (monoallelic);DLG5-associated developmental disorder (biallelic)	604090			32631816;17765678			3		7.1			ENSG00000151208	ENSG00000151208	HGNC:2904
DNAJB11	gene	DNAJB11	Expert Review Green;Other	Cystic renal disease			MONOALLELIC, autosomal or pseudoautosomal, NOT imprinted	cystic kidney disease;end stage renal failure;non-enlarged kidney;Polycystic kidney disease;Tubulointerstitial kidney disease	611341			29706351			3		7.1			ENSG00000090520	ENSG00000090520	HGNC:14889
DYNC2H1	gene	DYNC2H1	Expert Review Green;Orphanet;Radboud University Medical Center, Nijmegen;UKGTN;Expert list;Other;Emory Genetics Laboratory	Cystic renal disease			BIALLELIC, autosomal or pseudoautosomal	Short-rib thoracic dysplasia 3 with or without polydactyly;Thoracic and Cranioectodermal Dysplasia (Skeletal Ciliopathy) 15 Gene Panel;Jeune syndrome;Short-rib thoracic dysplasia 3 with or without polydactyly, 613091	603297						3		7.1			ENSG00000187240	ENSG00000187240	HGNC:2962
DZIP1L	gene	DZIP1L	Expert Review Green;Expert Review	Cystic renal disease			BIALLELIC, autosomal or pseudoautosomal	ARPKD;Polycystic kidney disease 5 617610	617570			28530676			3		7.1		Other - please provide details in the comments	ENSG00000158163	ENSG00000158163	HGNC:26551
FLCN	gene	FLCN	Expert Review Green;Expert Review;Literature	Cystic renal disease			MONOALLELIC, autosomal or pseudoautosomal, NOT imprinted	Birt-Hogg-Dube syndrome, OMIM:135150;renal cysts;cutaneous fibrofolliculoma;pneumothorax;pulmonary cysts;renal cell carcinoma;renal oncocytoma	607273			19785621;31266032			3		7.1			ENSG00000154803	ENSG00000154803	HGNC:27310
GANAB	gene	GANAB	Expert Review Green;Expert Review	Cystic renal disease			MONOALLELIC, autosomal or pseudoautosomal, NOT imprinted	Mild cystic kidney and liver disease;Polycyctic kidney disease 3	104160			Porath B, Gainullin VG, Cornec-Le Gall E, Dillinger EK, Heyer CM, Hopp K, Edwards ME, Madsen CD, Mauritz SR, Banks CJ, Baheti S, Reddy B, Herrero JI, Ba ales JM, Hogan MC, Tasic V, Watnick TJ, Chapman AB, Vigneau C, Lavainne F, Audr zet MP, Ferec C, Le Meur Y, Torres VE, Genkyst Study Group, HALT Progression of Polycystic Kidney Disease Group, Consortium for Radiologic Imaging Studies of Polycyst…			3		7.1			ENSG00000089597	ENSG00000089597	HGNC:4138
GLA	gene	GLA	NHS GMS;Expert Review Green;Expert	Cystic renal disease			X-LINKED: hemizygous mutation in males, monoallelic mutations in females may cause disease (may be less severe, later onset than males)	Fabry disease, OMIM:301500;Fabry disease, MONDO:0010526;Renal cyst, HP:0000107;renal parapelvic cysts	300644			29770213;28371803;27061865;21290670;15327390;15091117			3		7.1			ENSG00000102393	ENSG00000102393	HGNC:4296
HNF1B	gene	HNF1B	Expert Review Green;UKGTN;Literature	Cystic renal disease			MONOALLELIC, autosomal or pseudoautosomal, imprinted status unknown	Renal cysts and diabetes syndrome	189907			PMID: 11562418;12012276;15085338			3		7.1			ENSG00000275410	ENSG00000108753	HGNC:11630
HNF1B	gene	HNF1B	Expert Review Green;Expert list;UKGTN	Cystic renal disease			MONOALLELIC, autosomal or pseudoautosomal, imprinted status unknown	Polycystic Kidney Disease, Nephronophthisis And Related Disorders 22 Gene Panel	189907						3		7.1			ENSG00000275410	ENSG00000108753	HGNC:11630
HYLS1	gene	HYLS1	Expert Review Green;Radboud University Medical Center, Nijmegen;Expert list;Emory Genetics Laboratory;UKGTN	Cystic renal disease			BIALLELIC, autosomal or pseudoautosomal	Joubert syndrome;Hydrolethalus syndrome, 236680	610693			26830932 - report in two siblings with Joubert syndrome;19656802 - impairment in ciligenesis;18648327 - Hydrolethalus syndrome;15843405 - Hydrolethalus syndrome			3		7.1			ENSG00000198331	ENSG00000198331	HGNC:26558
ICK	gene	ICK	Expert Review Green;Literature;Expert Review Green;Literature	Cystic renal disease			BIALLELIC, autosomal or pseudoautosomal	Endocrine-cerebroosteodysplasia, OMIM:612651;Endocrine-cerebro-osteodysplasia syndrome, MONDO:0012980	612325			19185282;27069622;27466187			3		7.1			ENSG00000112144	ENSG00000112144	HGNC:21219
IFT122	gene	IFT122	Illumina TruGenome Clinical Sequencing Services;Expert Review Green;Orphanet;Radboud University Medical Center, Nijmegen;UKGTN;Expert list	Cystic renal disease			BIALLELIC, autosomal or pseudoautosomal	Cranioectodermal dysplasia;Cranioectodermal dysplasia 1, 218330	606045			19000668;24027799;23826986;26792575;24689072;20493458			3		7.1			ENSG00000163913	ENSG00000163913	HGNC:13556
IFT140	gene	IFT140	Expert Review Green;Expert Review	Cystic renal disease			BOTH monoallelic and biallelic, autosomal or pseudoautosomal	Short-rib thoracic dysplasia 9 with or without polydactyly, OMIM:266920;short-rib thoracic dysplasia 9 with or without polydactyly, MONDO:0009964;cystic kidney disease, MONDO:0002473	614620			22503633;23418020;29706353;34890546			3		7.1			ENSG00000187535	ENSG00000187535	HGNC:29077
IFT140	gene	IFT140	NHS GMS;Expert Review Green;Research;Literature	Cystic renal disease			BOTH monoallelic and biallelic, autosomal or pseudoautosomal	Short-rib thoracic dysplasia 9 with or without polydactyly, OMIM:266920;short-rib thoracic dysplasia 9 with or without polydactyly, MONDO:0009964;cystic kidney disease, MONDO:0002473	614620			22503633;23418020;34890546			3		7.1			ENSG00000187535	ENSG00000187535	HGNC:29077
IFT172	gene	IFT172	Expert Review Green;Expert list	Cystic renal disease			BIALLELIC, autosomal or pseudoautosomal	Short-rib thoracic dysplasia 10 with or without polydactyly, OMIM:615630	607386			25168386;30761183;24488770;24140113			3		7.1			ENSG00000138002	ENSG00000138002	HGNC:30391
IFT27	gene	IFT27	Expert Review Green;Expert list;Radboud University Medical Center, Nijmegen;UKGTN	Cystic renal disease			BIALLELIC, autosomal or pseudoautosomal	?Bardet-Biedl syndrome 19, OMIM:615996	615870			24488770;29704304;30761183			3		7.1			ENSG00000100360	ENSG00000100360	HGNC:18626
IFT43	gene	IFT43	Illumina TruGenome Clinical Sequencing Services;Expert Review Green;Orphanet;Radboud University Medical Center, Nijmegen;UKGTN;Expert list;Emory Genetics Laboratory;Expert Review Green	Cystic renal disease			BIALLELIC, autosomal or pseudoautosomal	Cranioectodermal dysplasia 3, 614099;Sensenbrenner syndrome;Short-rib thoracic dysplasia 18 with polydactyly, 617866	614068			29896747;28400947;26892345;24027799;21378380;22791528			3		7.1			ENSG00000119650	ENSG00000119650	HGNC:29669
INPP5E	gene	INPP5E	Expert Review Green;Expert list;Other	Cystic renal disease			BIALLELIC, autosomal or pseudoautosomal	Joubert syndrome;Joubert syndrome 1	613037			23386033;26748598			3		7.1			ENSG00000148384	ENSG00000148384	HGNC:21474
INVS	gene	INVS	Expert Review Green;Expert	Cystic renal disease			BIALLELIC, autosomal or pseudoautosomal	Ciliopathy genes associated with cystic kidney disease	243305						3		7.1			ENSG00000119509	ENSG00000119509	HGNC:17870
INVS	gene	INVS	Illumina TruGenome Clinical Sequencing Services;Expert Review Green;Orphanet;Radboud University Medical Center, Nijmegen;UKGTN;Expert list;Emory Genetics Laboratory	Cystic renal disease			BIALLELIC, autosomal or pseudoautosomal	Senior-Loken syndrome;Nephronophthisis 2, infantile, 602088;Nephronophthisis	243305			12872123			3		7.1			ENSG00000119509	ENSG00000119509	HGNC:17870
IQCB1	gene	IQCB1	Illumina TruGenome Clinical Sequencing Services;Expert Review Green;Orphanet;Radboud University Medical Center, Nijmegen;UKGTN;Expert list;Emory Genetics Laboratory	Cystic renal disease			BIALLELIC, autosomal or pseudoautosomal	Senior-Loken syndrome 5, 609254;Senior-Loken syndrome	609237						3		7.1			ENSG00000173226	ENSG00000173226	HGNC:28949
KIAA0586	gene	KIAA0586	Expert Review Green;Expert list;Other	Cystic renal disease			BIALLELIC, autosomal or pseudoautosomal	Joubert syndrome 23;Joubert syndrome;Short-rib thoracic dysplasia 14 with polydactyly;Short-rib dysplasia 14 with polydactyly	610178			26096313			3		7.1			ENSG00000100578	ENSG00000100578	HGNC:19960
KIAA0753	gene	KIAA0753	Expert Review Green;Literature;Expert Review Green	Cystic renal disease			BIALLELIC, autosomal or pseudoautosomal	?Orofaciodigital syndrome XV 617127;Joubert syndrome;Short-rib skeletal dysplasia	617112			29138412;28220259;26643951			3		7.1			ENSG00000198920	ENSG00000198920	HGNC:29110
KIF7	gene	KIF7	Expert Review Green;Radboud University Medical Center, Nijmegen;UKGTN;Expert list;Other;Emory Genetics Laboratory	Cystic renal disease			BIALLELIC, autosomal or pseudoautosomal	Joubert syndrome 12 200990;Acrocallosal syndrome 200990	611254			21633164			3		7.1			ENSG00000166813	ENSG00000166813	HGNC:30497
LZTFL1	gene	LZTFL1	Expert Review Green;Radboud University Medical Center, Nijmegen;Expert list;Emory Genetics Laboratory;UKGTN;Expert Review Green	Cystic renal disease			BIALLELIC, autosomal or pseudoautosomal	Bardet-Biedl syndrome 17, 615994	606568			22510444;27312011;23692385			3		7.1			ENSG00000163818	ENSG00000163818	HGNC:6741
MAPKBP1	gene	MAPKBP1	Expert Review Green;Expert list	Cystic renal disease			BIALLELIC, autosomal or pseudoautosomal	NEPHRONOPHTHISIS 20	616786			28089251			3		7.1			ENSG00000137802	ENSG00000137802	HGNC:29536
MAPKBP1	gene	MAPKBP1	Expert Review Green;Literature	Cystic renal disease			BIALLELIC, autosomal or pseudoautosomal	Nephronophthisis 20 617271	616786			28089251			3		7.1			ENSG00000137802	ENSG00000137802	HGNC:29536
MKKS	gene	MKKS	Eligibility statement prior genetic testing;Expert list;Expert Review Green	Cystic renal disease			BIALLELIC, autosomal or pseudoautosomal	Bardet Biedl syndrome 6;236700	604896			10802661;10973251;10973238			3		7.1			ENSG00000125863	ENSG00000125863	HGNC:7108
MKS1	gene	MKS1	Orphanet;Eligibility statement prior genetic testing;Expert list;Expert Review Green;Other	Cystic renal disease			BIALLELIC, autosomal or pseudoautosomal	occipital encephalocele;Joubert syndrome;Bardet-Biedl syndrome;Joubert syndrome 28;249000;polydactyly;polycystic kidneys;Meckel-Gruber syndrome;Meckel syndrome;renal fibrosis	609883			26490104;17437276;18327255;24886560;16415886			3		7.1		Other - please provide details in the comments	ENSG00000011143	ENSG00000011143	HGNC:7121
NEK8	gene	NEK8	Illumina TruGenome Clinical Sequencing Services;Expert Review Green;Orphanet;Radboud University Medical Center, Nijmegen;UKGTN;Expert list;Emory Genetics Laboratory;Expert Review Green	Cystic renal disease			BIALLELIC, autosomal or pseudoautosomal	Renal-hepatic-pancreatic dysplasia;?Renal-hepatic-pancreatic dysplasia 2, 615415;Nephronophthisis;?Nephronophthisis 9, 613824	609799			18199800;26967905;26862157;26697755;23418306			3		7.1			ENSG00000160602	ENSG00000160602	HGNC:13387
NPHP1	gene	NPHP1	Illumina TruGenome Clinical Sequencing Services;Expert Review Green;Orphanet;Radboud University Medical Center, Nijmegen;UKGTN;Expert list;Other;Emory Genetics Laboratory	Cystic renal disease			BIALLELIC, autosomal or pseudoautosomal	Joubert syndrome 4;Senior-Loken syndrome;256100 Senior-Loken syndrome-1, 266900;609583 Nephronophthisis 1, juvenile;Nephronophthisis	607100			15138899;22982934;15689444;34415307			3		7.1			ENSG00000144061	ENSG00000144061	HGNC:7905
NPHP1	gene	NPHP1	Expert Review Green;Expert	Cystic renal disease			BIALLELIC, autosomal or pseudoautosomal	Ciliopathy genes associated with cystic kidney disease	607100			34415307			3		7.1			ENSG00000144061	ENSG00000144061	HGNC:7905
NPHP3	gene	NPHP3	Expert Review Green;Expert	Cystic renal disease			BIALLELIC, autosomal or pseudoautosomal	Ciliopathy genes associated with cystic kidney disease	608002						3		7.1			ENSG00000113971	ENSG00000113971	HGNC:7907
NPHP3	gene	NPHP3	Illumina TruGenome Clinical Sequencing Services;Expert Review Green;Orphanet;Radboud University Medical Center, Nijmegen;UKGTN;Expert list;Emory Genetics Laboratory	Cystic renal disease			BIALLELIC, autosomal or pseudoautosomal	Renal-hepatic-pancreatic dysplasia;Senior-Loken syndrome;Nephronophthisis 3, 604387;Meckel syndrome 7, 267010;Renal-hepatic-pancreatic dysplasia 1, 208540;Nephronophthisis	608002						3		7.1			ENSG00000113971	ENSG00000113971	HGNC:7907
NPHP4	gene	NPHP4	Expert Review Green;Expert	Cystic renal disease			BIALLELIC, autosomal or pseudoautosomal	Ciliopathy genes associated with cystic kidney disease	607215						3		7.1			ENSG00000131697	ENSG00000131697	HGNC:19104
NPHP4	gene	NPHP4	Illumina TruGenome Clinical Sequencing Services;Expert Review Green;Orphanet;Radboud University Medical Center, Nijmegen;UKGTN;Expert list;Emory Genetics Laboratory	Cystic renal disease			BIALLELIC, autosomal or pseudoautosomal	Senior-Loken syndrome;Nephronophthisis;Senior-Loken syndrome 4, 606996;Nephronophthisis 4, 606966	607215						3		7.1			ENSG00000131697	ENSG00000131697	HGNC:19104
OFD1	gene	OFD1	Eligibility statement prior genetic testing;Expert list;Expert Review Green;Other	Cystic renal disease			X-LINKED: hemizygous mutation in males, monoallelic mutations in females may cause disease (may be less severe, later onset than males)	Joubert syndrome 10;X-linked Joubert syndrome;Orofaciodigital syndrome I	300170			19800048;22353940			3		7.1			ENSG00000046651	ENSG00000046651	HGNC:2567
PAX2	gene	PAX2	Expert Review Green;NHS GMS	Cystic renal disease			MONOALLELIC, autosomal or pseudoautosomal, imprinted status unknown	Papillorenal syndrome, OMIM:120330;renal coloboma syndrome, MONDO:0007352	167409			33746522;16049068;22213154;31060108			3		7.1			ENSG00000075891	ENSG00000075891	HGNC:8616
PKD1	gene	PKD1	Expert Review Green;Expert list;Radboud University Medical Center, Nijmegen;UKGTN	Cystic renal disease			BOTH monoallelic and biallelic (but BIALLELIC mutations cause a more SEVERE disease form), autosomal or pseudoautosomal	Polycystic kidney disease, adult type I, 173900;Autosomal recessive polycystic kidney disease (ARPKD);Autosomal dominant polycystic kidney disease (ADPKD)	601313			23624871;20558538			3		7.1			ENSG00000008710	ENSG00000008710	HGNC:9008
PKD1	gene	PKD1	Expert Review Green;Eligibility statement prior genetic testing;Expert;UKGTN;Radboud University Medical Center, Nijmegen	Cystic renal disease			BOTH monoallelic and biallelic (but BIALLELIC mutations cause a more SEVERE disease form), autosomal or pseudoautosomal	Polycystic kidney disease, adult type I, 173900;Autosomal recessive polycystic kidney disease (ARPKD);Autosomal dominant polycystic kidney disease (ADPKD)	601313			19165178;20558538;22034641;28378423;23624871			3		7.1			ENSG00000008710	ENSG00000008710	HGNC:9008
PKD2	gene	PKD2	Expert Review Green;Radboud University Medical Center, Nijmegen;Expert list;Emory Genetics Laboratory;UKGTN	Cystic renal disease			MONOALLELIC, autosomal or pseudoautosomal, imprinted status unknown	Polycystic kidney disease 2, 613095	173910						3		7.1			ENSG00000118762	ENSG00000118762	HGNC:9009
PKD2	gene	PKD2	Expert Review Green;Eligibility statement prior genetic testing;Expert;Emory Genetics Laboratory;UKGTN;Radboud University Medical Center, Nijmegen;Illumina TruGenome Clinical Sequencing Services	Cystic renal disease			MONOALLELIC, autosomal or pseudoautosomal, NOT imprinted	Polycystic Kidney Disease, Autosomal Dominant;Polycystic kidney disease 2, 613095;Autosomal Dominant Polycystic Kidney Disease	173910			28356211;23431072			3		7.1			ENSG00000118762	ENSG00000118762	HGNC:9009
PKHD1	gene	PKHD1	Expert Review Green;Eligibility statement prior genetic testing;Expert;UKGTN;Radboud University Medical Center, Nijmegen;Illumina TruGenome Clinical Sequencing Services;Emory Genetics Laboratory	Cystic renal disease			BIALLELIC, autosomal or pseudoautosomal	Autosomal Recessive Polycystic Kidney Disease;Polycystic Kidney Disease, Autosomal Recessive;Polycystic kidney and hepatic disease, 263200	606702						3		7.1			ENSG00000170927	ENSG00000170927	HGNC:9016
PKHD1	gene	PKHD1	Expert Review Green;Radboud University Medical Center, Nijmegen;Expert list;Emory Genetics Laboratory;UKGTN	Cystic renal disease			BIALLELIC, autosomal or pseudoautosomal	Polycystic kidney and hepatic disease, 263200	606702						3		7.1			ENSG00000170927	ENSG00000170927	HGNC:9016
PMM2	gene	PMM2	Expert Review Green;Literature	Cystic renal disease			BIALLELIC, autosomal or pseudoautosomal	Congenital disorder of glycosylation, type Ia 212065	601785			9140401			3		7.1			ENSG00000140650	ENSG00000140650	HGNC:9115
RPGRIP1L	gene	RPGRIP1L	Orphanet;Expert Review Green;Expert list;Other	Cystic renal disease			BIALLELIC, autosomal or pseudoautosomal	Joubert syndrome 7;Meckel syndrome 5;Joubert syndrome;Meckel syndrome;Meckel-Gruber syndrome	610937			17558409;17558407;19574260			3		7.1			ENSG00000103494	ENSG00000103494	HGNC:29168
SDCCAG8	gene	SDCCAG8	Orphanet;Expert Review Green;Expert list	Cystic renal disease			BIALLELIC, autosomal or pseudoautosomal	SENIOR-LOKEN SYNDROME;Bardet-Biedl Syndrome;613615;Senior-Loken syndrome	613524			22190896			3		7.1			ENSG00000054282	ENSG00000054282	HGNC:10671
TCTN1	gene	TCTN1	Expert Review Green;Expert list	Cystic renal disease			BIALLELIC, autosomal or pseudoautosomal	Joubert syndrome	609863			20301500;22693042;26489806;21725307;26477546;28631893			3		7.1			ENSG00000204852	ENSG00000204852	HGNC:26113
TCTN2	gene	TCTN2	Orphanet;Expert Review Green;Expert list;Other	Cystic renal disease			BIALLELIC, autosomal or pseudoautosomal	Meckel syndrome;Joubert syndrome 24;Joubert syndrome, Meckel-Gruber syndrome	613846			25118024;21565611			3		7.1			ENSG00000168778	ENSG00000168778	HGNC:25774
TCTN3	gene	TCTN3	Expert Review Green;Expert list;Other	Cystic renal disease			BIALLELIC, autosomal or pseudoautosomal	Joubert syndrome;Orofaciodigital syndrome IV;Joubert syndrome 18;Meckel-Gruber;Mohr-Majewski syndrome	613847			25118024;22883145			3		7.1			ENSG00000119977	ENSG00000119977	HGNC:24519
TMEM107	gene	TMEM107	Expert Review Green;Expert list	Cystic renal disease			BIALLELIC, autosomal or pseudoautosomal	Meckel syndrome 13 617562;?Joubert syndrome 29 617562;Orofaciodigital syndrome XVI 617563	616183			26518474;26123494;22698544;26595381			3		7.1			ENSG00000179029	ENSG00000179029	HGNC:28128
TMEM138	gene	TMEM138	Orphanet;Expert Review Green;Expert list;Other	Cystic renal disease			BIALLELIC, autosomal or pseudoautosomal	Joubert syndrome with oculorenal defect;Joubert syndrome 16	614459			22282472			3		7.1			ENSG00000149483	ENSG00000149483	HGNC:26944
TMEM216	gene	TMEM216	Orphanet;Expert Review Green;Expert list;Other	Cystic renal disease			BIALLELIC, autosomal or pseudoautosomal	Joubert syndrome: Meckel-Gruber syndrome;Joubert syndrome with oculorenal defect;Meckel syndrome;Joubert syndrome 2	613277			22282472;20036350;20512146			3		7.1			ENSG00000187049	ENSG00000187049	HGNC:25018
TMEM231	gene	TMEM231	Expert Review Green;Orphanet;Radboud University Medical Center, Nijmegen;Expert list;Other;Emory Genetics Laboratory	Cystic renal disease			BIALLELIC, autosomal or pseudoautosomal	Meckel syndrome;Joubert syndrome 20;Joubert syndrome with oculorenal defect;Joubert syndrome 20, 614970;Meckel syndrome 11, 615397	614949						3		7.1			ENSG00000205084	ENSG00000205084	HGNC:37234
TMEM237	gene	TMEM237	Orphanet;Expert Review Green;Expert list;Other	Cystic renal disease			BIALLELIC, autosomal or pseudoautosomal	Joubert syndrome;Joubert syndrome with oculorenal defect;Joubert syndrome 14	614423			22152675;20301500			3		7.1			ENSG00000155755	ENSG00000155755	HGNC:14432
TMEM67	gene	TMEM67	Orphanet;Eligibility statement prior genetic testing;Expert list;Expert Review Green;Other	Cystic renal disease			BIALLELIC, autosomal or pseudoautosomal	Joubert syndrome;nephronophthisis;COACH syndrome;Joubert syndrome 6;?Bardet-Biedl syndrome?;Senior-Boichis syndrome;613550;607361;Meckel-Gruber syndrome;Meckel syndrome;610688;Nephronophthisis 11;216360	609884			PMID: 16415887;PMID: 17160906;PMID: 19058225;PMID: 19508969;PMID: 20607301;PMID: 18327255			3		7.1			ENSG00000164953	ENSG00000164953	HGNC:28396
TMEM67	gene	TMEM67	Expert Review Green;Expert	Cystic renal disease			BIALLELIC, autosomal or pseudoautosomal	Ciliopathy genes associated with cystic kidney disease	609884						3		7.1			ENSG00000164953	ENSG00000164953	HGNC:28396
TRAF3IP1	gene	TRAF3IP1	Expert Review Green;Orphanet	Cystic renal disease			BIALLELIC, autosomal or pseudoautosomal	Senior-Loken syndrome 9 616629	607380			26487268			3		7.1			ENSG00000204104	ENSG00000204104	HGNC:17861
TSC1	gene	TSC1	Expert Review Green;Expert	Cystic renal disease			MONOALLELIC, autosomal or pseudoautosomal, NOT imprinted		605284			9242607			3		7.1			ENSG00000165699	ENSG00000165699	HGNC:12362
TSC2	gene	TSC2	Expert Review Green;Expert	Cystic renal disease			MONOALLELIC, autosomal or pseudoautosomal, imprinted status unknown		191092						3		7.1			ENSG00000103197	ENSG00000103197	HGNC:12363
TTC21B	gene	TTC21B	Expert Review Green;Expert	Cystic renal disease			BIALLELIC, autosomal or pseudoautosomal	Ciliopathy genes associated with cystic kidney disease	612014						3		7.1			ENSG00000123607	ENSG00000123607	HGNC:25660
TTC21B	gene	TTC21B	Expert Review Green;Orphanet;UKGTN;Expert list;Other;Emory Genetics Laboratory	Cystic renal disease			BIALLELIC, autosomal or pseudoautosomal	Nephronophthisis 12, 613820;Short-rib thoracic dysplasia 4 with or without polydactyly;Jeune syndrome;Short-rib thoracic dysplasia 4 with or without polydactyly, 613819;Nephronophthisis	612014			21258341;27515926 (functional study in C. elegans);21068128;24876116 (Focal segmental glomerulosclerosis)			3		7.1			ENSG00000123607	ENSG00000123607	HGNC:25660
TTC8	gene	TTC8	Eligibility statement prior genetic testing;Expert list;Expert Review Green	Cystic renal disease			BIALLELIC, autosomal or pseudoautosomal	Bardet Biedl syndrome 8	608132			14520415			3		7.1			ENSG00000165533	ENSG00000165533	HGNC:20087
TXNDC15	gene	TXNDC15	Expert Review Green;Expert list;Expert Review Green;Expert list	Cystic renal disease			BIALLELIC, autosomal or pseudoautosomal	MGS;Meckel-Gruber syndrome				27894351			3		7.1			ENSG00000113621	ENSG00000113621	HGNC:20652
UMOD	gene	UMOD	Expert Review Green;Expert;Radboud University Medical Center, Nijmegen;Emory Genetics Laboratory;UKGTN	Cystic renal disease			MONOALLELIC, autosomal or pseudoautosomal, imprinted status unknown	Medullary Cystic Kidney Disease 2;Hyperuricemic nephropathy, familial juvenile 1, 162000	191845						3		7.1			ENSG00000169344	ENSG00000169344	HGNC:12559
VHL	gene	VHL	Expert Review Green;Expert	Cystic renal disease			MONOALLELIC, autosomal or pseudoautosomal, imprinted status unknown		608537						3		7.1			ENSG00000134086	ENSG00000134086	HGNC:12687
WDPCP	gene	WDPCP	Expert Review Green;Orphanet;Radboud University Medical Center, Nijmegen;UKGTN;Expert list;Emory Genetics Laboratory	Cystic renal disease			BIALLELIC, autosomal or pseudoautosomal	?Bardet-Biedl syndrome 15, 615992;Meckel syndrome;?Congenital heart defects, hamartomas of tongue, and polysyndactyly, 217085	613580			20671153			3		7.1			ENSG00000143951	ENSG00000143951	HGNC:28027
WDR19	gene	WDR19	Illumina TruGenome Clinical Sequencing Services;Expert Review Green;Orphanet;Radboud University Medical Center, Nijmegen;UKGTN;Expert list;Other;Emory Genetics Laboratory	Cystic renal disease			BIALLELIC, autosomal or pseudoautosomal	Nephronophthisis 13, 614377;?Short-rib thoracic dysplasia 5 with or without polydactyly;Senior-Loken syndrome 8, 616307;Cranioectodermal dysplasia;?Short-rib thoracic dysplasia 5 with or without polydactyly, 614376;Jeune syndrome;Senior-Loken syndrome;?Cranioectodermal dysplasia 4, 614378;Nephronophthisis	608151						3		7.1			ENSG00000157796	ENSG00000157796	HGNC:18340
WDR19	gene	WDR19	Expert Review Green;Expert	Cystic renal disease			BIALLELIC, autosomal or pseudoautosomal	Ciliopathy genes associated with cystic kidney disease;Nephronophthisis 13, Senior-Loken	608151			24504730, 25726036, 23683095, 22019273			3		7.1			ENSG00000157796	ENSG00000157796	HGNC:18340
WDR35	gene	WDR35	Illumina TruGenome Clinical Sequencing Services;Expert Review Green;Orphanet;Radboud University Medical Center, Nijmegen;UKGTN;Expert list;Other;Emory Genetics Laboratory	Cystic renal disease			BIALLELIC, autosomal or pseudoautosomal	Cranioectodermal dysplasia 2, 613610;Cranioectodermal dysplasia;Short-rib thoracic dysplasia 7 with or without polydactyly;Short-rib thoracic dysplasia 7 with or without polydactyly, 614091	613602						3		7.1			ENSG00000118965	ENSG00000118965	HGNC:29250
WDR60	gene	WDR60	Expert Review Green;Orphanet;Radboud University Medical Center, Nijmegen;UKGTN;Expert list;Other;Expert Review Green	Cystic renal disease			BIALLELIC, autosomal or pseudoautosomal	Short-rib thoracic dysplasia 8 with or without polydactyly, 615503;Short-rib thoracic dysplasia 8 with or without polydactyly;Jeune syndrome;SHORT-RIB POLYDACTYLY	615462			25492405;23910462;29271569;26874042			3		7.1			ENSG00000126870	ENSG00000126870	HGNC:21862
XPNPEP3	gene	XPNPEP3	NHS GMS;Expert Review Green;Expert	Cystic renal disease			BIALLELIC, autosomal or pseudoautosomal	Nephronophthisis-like nephropathy 1 OMIM:613159;nephronophthisis-like nephropathy 1 MONDO:0013163	613553			20179356;32660933			3		7.1			ENSG00000196236	ENSG00000196236	HGNC:28052
XPNPEP3	gene	XPNPEP3	NHS GMS;Expert Review Green;Illumina TruGenome Clinical Sequencing Services;Orphanet;Emory Genetics Laboratory;Radboud University Medical Center, Nijmegen	Cystic renal disease			BIALLELIC, autosomal or pseudoautosomal	Nephronophthisis-like nephropathy 1 OMIM:613159;nephronophthisis-like nephropathy 1 MONDO:0013163	613553			20179356;32660933			3		7.1			ENSG00000196236	ENSG00000196236	HGNC:28052
ADAMTS9	gene	ADAMTS9	Expert Review Amber;Expert list	Cystic renal disease			BIALLELIC, autosomal or pseudoautosomal	Nephronophthisis-Related Ciliopathy	605421			30609407			2		7.1			ENSG00000163638	ENSG00000163638	HGNC:13202
ALG5	gene	ALG5	Expert Review Amber;Literature	Cystic renal disease			MONOALLELIC, autosomal or pseudoautosomal, imprinted status unknown	Polycystic kidney disease 7, OMIM:620056	604565			35896117			2		7.1			ENSG00000120697	ENSG00000120697	HGNC:20266
BBIP1	gene	BBIP1	Expert Review Amber;Expert list;Radboud University Medical Center, Nijmegen;UKGTN	Cystic renal disease			BIALLELIC, autosomal or pseudoautosomal	?Bardet-Biedl syndrome 18, 615995	613605			24026985;32055034			2		7.1			ENSG00000214413	ENSG00000214413	HGNC:28093
CEP290	gene	CEP290	Expert Review Amber;Expert	Cystic renal disease				Ciliopathy genes associated with cystic kidney disease	610142						2		7.1			ENSG00000198707	ENSG00000198707	HGNC:29021
CEP55	gene	CEP55	Expert Review Amber;Literature	Cystic renal disease			BIALLELIC, autosomal or pseudoautosomal	Meckel-like syndrome;autosomal recessive lethal ciliopathy;renal dysplasia	610000			28295209;30622327;28264986			2		7.1			ENSG00000138180	ENSG00000138180	HGNC:1161
COL4A4	gene	COL4A4	Expert Review Amber;Other	Cystic renal disease			MONOALLELIC, autosomal or pseudoautosomal, imprinted status unknown	Cystic kidney disease, MONDO:0002473	120131			31922066			2		7.1			ENSG00000081052	ENSG00000081052	HGNC:2206
DCDC2	gene	DCDC2	Expert Review Amber;Orphanet;Expert list;Radboud University Medical Center, Nijmegen	Cystic renal disease			BIALLELIC, autosomal or pseudoautosomal	Neonatal sclerosing cholangitis;Nephronophthisis 19, 616217	605755			25557784;22558177;27319779;27469900;31821705			2		7.1			ENSG00000146038	ENSG00000146038	HGNC:18141
GLIS2	gene	GLIS2	Illumina TruGenome Clinical Sequencing Services;Orphanet;Radboud University Medical Center, Nijmegen;Expert Review Amber;UKGTN;Expert list;Emory Genetics Laboratory	Cystic renal disease			BIALLELIC, autosomal or pseudoautosomal	Nephronophthisis;NPHP;Nephronophthisis 7, 611498	608539			26374130;23559409;17618285;18227149			2		7.1			ENSG00000126603	ENSG00000126603	HGNC:29450
KIF14	gene	KIF14	Expert Review Amber;Orphanet;Expert list;Radboud University Medical Center, Nijmegen;Other	Cystic renal disease			BIALLELIC, autosomal or pseudoautosomal	Meckel syndrome 12, OMIM:616258;Lethal fetal cerebrorenogenitourinary agenesis/hypoplasia syndrome, MONDO:0014552	611279			24128419			2		7.1			ENSG00000118193	ENSG00000118193	HGNC:19181
NEK1	gene	NEK1	Expert Review Amber;Expert list	Cystic renal disease			BIALLELIC, autosomal or pseudoautosomal	Short-rib thoracic dysplasia 6 with or without polydactyly, MIM# 263520	604588			21211617;22499340;25492405;28123176			2		7.1			ENSG00000137601	ENSG00000137601	HGNC:7744
PDIA6	gene	PDIA6	Expert Review Amber;Literature	Cystic renal disease			BIALLELIC, autosomal or pseudoautosomal	Asphyxiating thoracic dystrophy (ATD) syndrome and infantile onset diabetes	611099			33495992			2		7.1			ENSG00000143870	ENSG00000143870	HGNC:30168
SCLT1	gene	SCLT1	Expert Review Amber;Expert list	Cystic renal disease			BIALLELIC, autosomal or pseudoautosomal	Orofaciodigital syndrome type IX;Senior-Loken syndrome	611399			28486600;30425282;30237576;28005958;24285566			2		7.1			ENSG00000151466	ENSG00000151466	HGNC:26406
SEC61A1	gene	SEC61A1	Expert list;Expert Review Amber;Expert Review	Cystic renal disease			MONOALLELIC, autosomal or pseudoautosomal, imprinted status unknown	glomerulocystic kidney disease;interstitial nephritis;chronic kidney disease;cystic kidney disease;Hyperuricemic nephropathy, familial juvenile, 4, 617056	609213			31488840;27392076			2		7.1			ENSG00000058262	ENSG00000058262	HGNC:18276
ZNF423	gene	ZNF423	Orphanet;Radboud University Medical Center, Nijmegen;Expert Review Amber;Expert list;Other;Emory Genetics Laboratory	Cystic renal disease			BOTH monoallelic and biallelic, autosomal or pseudoautosomal	Joubert syndrome 19, OMIM:614844;Nephronophthisis 14, OMIM:614844	604557			22863007;32925911;33323469			2		7.1			ENSG00000102935	ENSG00000102935	HGNC:16762
ZNF423	gene	ZNF423	Expert Review Amber;Expert	Cystic renal disease			BOTH monoallelic and biallelic, autosomal or pseudoautosomal	Joubert syndrome 19, OMIM:614844;Nephronophthisis 14, OMIM:614844	604557			22863007;32925911;33323469			2		7.1			ENSG00000102935	ENSG00000102935	HGNC:16762
AHI1	gene	AHI1	Expert Review Red;Expert	Cystic renal disease				Ciliopathy genes associated with cystic kidney disease	608894						1		7.1			ENSG00000135541	ENSG00000135541	HGNC:21575
ARL13B	gene	ARL13B	Expert Review Red;Expert	Cystic renal disease				Ciliopathy genes associated with cystic kidney disease	608922						1		7.1			ENSG00000169379	ENSG00000169379	HGNC:25419
ARL6	gene	ARL6	Expert Review Red;Expert	Cystic renal disease				Ciliopathy genes associated with cystic kidney disease	608845						1		7.1			ENSG00000113966	ENSG00000113966	HGNC:13210
ARMC9	gene	ARMC9	Expert Review Red;Literature	Cystic renal disease			BIALLELIC, autosomal or pseudoautosomal	Joubert syndrome 30, OMIM:617622	617612			28625504			1		7.1			ENSG00000135931	ENSG00000135931	HGNC:20730
B9D1	gene	B9D1	Illumina TruGenome Clinical Sequencing Services;Orphanet;Radboud University Medical Center, Nijmegen;UKGTN;Expert list;Other;Expert Review Red;Emory Genetics Laboratory	Cystic renal disease			BIALLELIC, autosomal or pseudoautosomal	Meckel syndrome 9, OMIM:614209;Meckel syndrome 9, MONDO:0013630;Joubert syndrome 27, OMIM:617120;Joubert syndrome 27, MONDO:0014927	614144			21493627 (case report, with an additional variant in the CEP290 gene suggesting oligogenetic inheritance);24886560 (2 cases with Joubert);25920555 (report a case with heterozygous mutations in CC2D2A and B9D1)			1		7.1			ENSG00000108641	ENSG00000108641	HGNC:24123
BBS1	gene	BBS1	Expert Review Red;Expert	Cystic renal disease				Ciliopathy genes associated with cystic kidney disease	209901						1		7.1			ENSG00000174483	ENSG00000174483	HGNC:966
BBS10	gene	BBS10	Expert Review Red;Expert	Cystic renal disease				Ciliopathy genes associated with cystic kidney disease	610148						1		7.1			ENSG00000179941	ENSG00000179941	HGNC:26291
BBS12	gene	BBS12	Expert Review Red;Expert	Cystic renal disease				Ciliopathy genes associated with cystic kidney disease	610683						1		7.1			ENSG00000181004	ENSG00000181004	HGNC:26648
BBS2	gene	BBS2	Expert Review Red;Expert	Cystic renal disease				Ciliopathy genes associated with cystic kidney disease	606151						1		7.1			ENSG00000125124	ENSG00000125124	HGNC:967
BBS4	gene	BBS4	Expert Review Red;Expert	Cystic renal disease				Ciliopathy genes associated with cystic kidney disease	600374						1		7.1			ENSG00000140463	ENSG00000140463	HGNC:969
BBS5	gene	BBS5	Expert Review Red;Expert	Cystic renal disease				Ciliopathy genes associated with cystic kidney disease	603650						1		7.1			ENSG00000163093	ENSG00000163093	HGNC:970
BBS9	gene	BBS9	Expert Review Red;Expert	Cystic renal disease				Ciliopathy genes associated with cystic kidney disease	607968						1		7.1			ENSG00000122507	ENSG00000122507	HGNC:30000
C5orf42	gene	C5orf42	Expert Review Red;Expert	Cystic renal disease				Ciliopathy genes associated with cystic kidney disease	614571						1		7.1			ENSG00000197603	ENSG00000197603	HGNC:25801
C8orf37	gene	C8orf37	Expert Review Red;Other	Cystic renal disease			BIALLELIC, autosomal or pseudoautosomal	Bardet-Biedl syndrome 21, 617406	614477			26854863;27008867			1		7.1			ENSG00000156172	ENSG00000156172	HGNC:27232
CC2D2A	gene	CC2D2A	Expert Review Red;Expert	Cystic renal disease				Ciliopathy genes associated with cystic kidney disease	612013						1		7.1			ENSG00000048342	ENSG00000048342	HGNC:29253
CCDC28B	gene	CCDC28B	Expert Review Red;Expert	Cystic renal disease				Ciliopathy genes associated with cystic kidney disease	610162						1		7.1			ENSG00000160050	ENSG00000160050	HGNC:28163
CCDC28B	gene	CCDC28B	UKGTN;Expert Review Red;Expert list;Emory Genetics Laboratory;Radboud University Medical Center, Nijmegen	Cystic renal disease			BIALLELIC, autosomal or pseudoautosomal	ciliopathies;{Bardet-Biedl syndrome 1, modifier of}, 209900	610162			23015189			1		7.1			ENSG00000160050	ENSG00000160050	HGNC:28163
CEP41	gene	CEP41	Expert Review Red;Expert	Cystic renal disease				Ciliopathy genes associated with cystic kidney disease	610523						1		7.1			ENSG00000106477	ENSG00000106477	HGNC:12370
COL4A5	gene	COL4A5	Expert Review Red;Other	Cystic renal disease			X-LINKED: hemizygous mutation in males, monoallelic mutations in females may cause disease (may be less severe, later onset than males)	cystic kidney disease MONDO:0002473	303630			31922066			1		7.1			ENSG00000188153	ENSG00000188153	HGNC:2207
EXOC3L2	gene	EXOC3L2	Expert Review Red;Expert list;Expert Review Red;Expert list	Cystic renal disease			BIALLELIC, autosomal or pseudoautosomal	Dandy-Walker malformation;enlarged echogenic kidneys;echogenic kidneys;hydrocephalus;anhydramnios	616927			28749478;27894351			1		7.1			ENSG00000283632	ENSG00000130201	HGNC:30162
EXOC8	gene	EXOC8	Expert Review Red;Radboud University Medical Center, Nijmegen	Cystic renal disease				No OMIM phenotype;Joubert syndrome (Dixon-Salazar (2012) Sci Transl Med 4, 138ra78)	615283			22700954			1		7.1			ENSG00000116903	ENSG00000116903	HGNC:24659
GLIS2	gene	GLIS2	Expert Review Red;Expert	Cystic renal disease				Ciliopathy genes associated with cystic kidney disease	608539						1		7.1			ENSG00000126603	ENSG00000126603	HGNC:29450
IFT74	gene	IFT74	Expert Review Red;Other	Cystic renal disease			BIALLELIC, autosomal or pseudoautosomal	?Bardet-Biedl syndrome 20, 617119	608040			27486776			1		7.1			ENSG00000096872	ENSG00000096872	HGNC:21424
INPP5E	gene	INPP5E	Expert Review Red;Expert	Cystic renal disease				Ciliopathy genes associated with cystic kidney disease	613037						1		7.1			ENSG00000148384	ENSG00000148384	HGNC:21474
IQCB1	gene	IQCB1	Expert Review Red;Expert	Cystic renal disease				Ciliopathy genes associated with cystic kidney disease	609237						1		7.1			ENSG00000173226	ENSG00000173226	HGNC:28949
KIAA0556	gene	KIAA0556	Expert Review Red;Other	Cystic renal disease			BIALLELIC, autosomal or pseudoautosomal	?Joubert syndrome 26	616650			29765138;27245168;26714646			1		7.1			ENSG00000047578	ENSG00000047578	HGNC:29068
KIF7	gene	KIF7	Expert Review Red;Expert	Cystic renal disease				Ciliopathy genes associated with cystic kidney disease	611254						1		7.1			ENSG00000166813	ENSG00000166813	HGNC:30497
MKS1	gene	MKS1	Expert Review Red;Expert	Cystic renal disease				Ciliopathy genes associated with cystic kidney disease	609883						1		7.1			ENSG00000011143	ENSG00000011143	HGNC:7121
MUC1	gene	MUC1	Expert Review Red;Expert list;UKGTN	Cystic renal disease			MONOALLELIC, autosomal or pseudoautosomal, imprinted status unknown	Polycystic Kidney Disease, Nephronophthisis And Related Disorders 22 Gene Panel	158340						1		7.1			ENSG00000185499	ENSG00000185499	HGNC:7508
MUC1	gene	MUC1	Expert Review Red;Expert;Radboud University Medical Center, Nijmegen	Cystic renal disease			MONOALLELIC, autosomal or pseudoautosomal, imprinted status unknown	Medullary cystic kidney disease 1, 174000	158340						1		7.1			ENSG00000185499	ENSG00000185499	HGNC:7508
NEK8	gene	NEK8	Expert Review Red;Expert	Cystic renal disease				Ciliopathy genes associated with cystic kidney disease	609799						1		7.1			ENSG00000160602	ENSG00000160602	HGNC:13387
OFD1	gene	OFD1	Expert Review Red;Expert	Cystic renal disease			X-LINKED: hemizygous mutation in males, monoallelic mutations in females may cause disease (may be less severe, later onset than males)		300170						1		7.1			ENSG00000046651	ENSG00000046651	HGNC:2567
PDE6D	gene	PDE6D	Expert Review Red;Expert list;Radboud University Medical Center, Nijmegen;Other;UKGTN	Cystic renal disease			BIALLELIC, autosomal or pseudoautosomal	?Joubert syndrome 22;Joubert Syndrome and Senior-Loken Syndrome 24 gene panel;?Joubert syndrome 22, 615665	602676			24166846			1		7.1			ENSG00000156973	ENSG00000156973	HGNC:8788
PIBF1	gene	PIBF1	Expert Review Red;Expert Review;Literature;Research	Cystic renal disease			BIALLELIC, autosomal or pseudoautosomal	Joubert syndrome;ataxia;vermis hypoplasia;developmental delay;thick superior cerebellar peduncles;superior cerebellar dysplasia	607532			26167768;29695797;30858804			1		7.1			ENSG00000083535	ENSG00000083535	HGNC:23352
PRKCSH	gene	PRKCSH	Expert Review Red;Expert	Cystic renal disease			BIALLELIC, autosomal or pseudoautosomal		177060						1		7.1			ENSG00000130175	ENSG00000130175	HGNC:9411
RPGRIP1L	gene	RPGRIP1L	Expert Review Red;Expert	Cystic renal disease				Ciliopathy genes associated with cystic kidney disease	610937						1		7.1			ENSG00000103494	ENSG00000103494	HGNC:29168
SDCCAG8	gene	SDCCAG8	Expert Review Red;Expert	Cystic renal disease				Ciliopathy genes associated with cystic kidney disease	613524						1		7.1			ENSG00000054282	ENSG00000054282	HGNC:10671
SEC63	gene	SEC63	Expert Review Red;Expert list;UKGTN	Cystic renal disease			MONOALLELIC, autosomal or pseudoautosomal, imprinted status unknown	Polycystic Kidney Disease, Nephronophthisis And Related Disorders 22 Gene Panel	608648						1		7.1			ENSG00000025796	ENSG00000025796	HGNC:21082
SEC63	gene	SEC63	Expert Review Red;Expert	Cystic renal disease			BIALLELIC, autosomal or pseudoautosomal		608648						1		7.1			ENSG00000025796	ENSG00000025796	HGNC:21082
SLC41A1	gene	SLC41A1	Expert Review Red;Expert list	Cystic renal disease			BIALLELIC, autosomal or pseudoautosomal	Nephronophthisis	610801			23661805			1		7.1			ENSG00000133065	ENSG00000133065	HGNC:19429
TCTN1	gene	TCTN1	Expert Review Red;Expert	Cystic renal disease				Ciliopathy genes associated with cystic kidney disease	609863						1		7.1			ENSG00000204852	ENSG00000204852	HGNC:26113
TCTN3	gene	TCTN3	Expert Review Red;Expert	Cystic renal disease				Ciliopathy genes associated with cystic kidney disease	613847						1		7.1			ENSG00000119977	ENSG00000119977	HGNC:24519
TMEM138	gene	TMEM138	Expert Review Red;Expert	Cystic renal disease				Ciliopathy genes associated with cystic kidney disease	614459						1		7.1			ENSG00000149483	ENSG00000149483	HGNC:26944
TMEM216	gene	TMEM216	Expert Review Red;Expert	Cystic renal disease				Ciliopathy genes associated with cystic kidney disease	613277						1		7.1			ENSG00000187049	ENSG00000187049	HGNC:25018
TMEM231	gene	TMEM231	Expert Review Red;Expert	Cystic renal disease				Ciliopathy genes associated with cystic kidney disease	614949						1		7.1			ENSG00000205084	ENSG00000205084	HGNC:37234
TMEM237	gene	TMEM237	Expert Review Red;Expert	Cystic renal disease				Ciliopathy genes associated with cystic kidney disease	614423						1		7.1			ENSG00000155755	ENSG00000155755	HGNC:14432
TRIM32	gene	TRIM32	UKGTN;Expert Review Red;Expert list;Emory Genetics Laboratory;Radboud University Medical Center, Nijmegen	Cystic renal disease			BIALLELIC, autosomal or pseudoautosomal	?Bardet-Biedl syndrome 11, 615988;Muscular dystrophy, limb-girdle, type 2H, 254110	602290			11822024;16606853			1		7.1			ENSG00000119401	ENSG00000119401	HGNC:16380
TRIM32	gene	TRIM32	Expert Review Red;Expert	Cystic renal disease				Ciliopathy genes associated with cystic kidney disease	602290						1		7.1			ENSG00000119401	ENSG00000119401	HGNC:16380
TTC8	gene	TTC8	Expert Review Red;Expert	Cystic renal disease				Ciliopathy genes associated with cystic kidney disease	608132						1		7.1			ENSG00000165533	ENSG00000165533	HGNC:20087
UMOD	gene	UMOD	Expert Review Red;Expert list;Emory Genetics Laboratory;UKGTN	Cystic renal disease			MONOALLELIC, autosomal or pseudoautosomal, imprinted status unknown	Polycystic Kidney Disease, Nephronophthisis And Related Disorders 22 Gene Panel	191845						1		7.1			ENSG00000169344	ENSG00000169344	HGNC:12559
WDPCP	gene	WDPCP	Expert Review Red;Expert	Cystic renal disease				Ciliopathy genes associated with cystic kidney disease	613580						1		7.1			ENSG00000143951	ENSG00000143951	HGNC:28027
CYS1	gene	CYS1	Literature	Cystic renal disease			BIALLELIC, autosomal or pseudoautosomal	Polycystic kidney disease, MONDO:0020642				34521872			0		7.1			ENSG00000205795	ENSG00000205795	HGNC:18525
